# Supplementary material for: Region-Specific NRF2 Signaling in HIV-Associated Neurocognitive Disorders: A Transcriptomic and Computational Histology Study
Source: Genes (Basel). 2026 Feb 5;17(2):195. doi: 10.3390/genes17020195 (PMC12941223; doi:10.3390/genes17020195)
Supplement: Supplementary file 1 [file genes-17-00195-s001.zip]

Archive with 1 entries (1 files):
- genes-4082888-supplementary.xlsx
