# Supplementary material for: Region-Specific NRF2 Signaling in HIV-Associated Neurocognitive Disorders: A Transcriptomic and Computational Histology Study
Source: Genes (Basel). 2026 Feb 5;17(2):195. doi: 10.3390/genes17020195 (PMC12941223; doi:10.3390/genes17020195)
Supplement: Supplementary file 1 [file genes-17-00195-s001.zip › genes-4082888-supplementary.xlsx]

## Sheet: Table S1 WP_NRF2_PATHWAY
STANDARD_NAME	WP_NRF2_PATHWAY
SYSTEMATIC_NAME	M39454
COLLECTION	C2:CP:WIKIPATHWAYS
MSIGDB_URL	https://www.gsea-msigdb.org/gsea/msigdb/human/geneset/WP_NRF2_PATHWAY
NAMESPACE	Human_NCBI_Gene_ID
DESCRIPTION_BRIEF	NRF2 pathway
DESCRIPTION_FULL
PMID
GEOID
AUTHORS
CONTRIBUTOR	WikiPathways
CONTRIBUTOR_ORG	WikiPathways
EXACT_SOURCE	WP2884
FILTERED_BY_SIMILARITY
EXTERNAL_NAMES_FOR_SIMILAR_TERMS
EXTERNAL_DETAILS_URL	https://www.wikipathways.org/instance/WP2884
SOURCE_MEMBERS	10057,10257,1066,11182,11254,114112,114134,115584,1244,125206,131,140809,144195,154091,1548,155184,1579,159963,160728,1728,177,1839,1958,1969,200010,201266,2042,218,221074,221223,221357,2258,22949,23491,23516,23657,23764,2495,2512,2539,25800,2678,27173,2729,2730,283375,283848,2877,2878,28968,2936,2938,2939,2940,2941,2944,2946,2947,2948,2949,2950,2953,29985,29986,29988,3082,3084,3162,3303,3320,332…
GENE_SYMBOLS	ABCC5,ABCC4,CES1,SLC2A6,SLC6A14,TXNRD3,SLC2A13,SLC5A11,ABCC2,SLC5A10,ADH7,SRXN1,SLC2A14,SLC2A12,CYP2A6,SLC2A7,CYP4A11,SLC5A12,SLC5A8,NQO1,AGER,HBEGF,EGR1,EPHA2,SLC5A9,SLC39A11,EPHA3,ALDH3A1,SLC39A12,CES5A,GSTA5,FGF13,PTGR1,CES3,SLC39A14,SLC7A11,MAFF,FTH1,FTL,G6PD,SLC39A6,GGT1,SLC39A1,GCLC,GCLM,SLC39A5,CES4A,GPX2,GPX3,SLC6A16,GSR,GSTA1,GSTA2,GSTA3,GSTA4,GSTM1,GSTM2,GSTM3,GSTM4,GSTM5,GSTP1,GSTT2,SL…
FOUNDER_NAMES

## Sheet: Table S2 NETWORK ANALYSIS
name	query term	AverageShortestPathLength	BetweennessCentrality	ClosenessCentrality	ClusteringCoefficient	Degree	Eccentricity	NeighborhoodConnectivity	NumberOfDirectedEdges	NumberOfUndirectedEdges		Radiality	selected	shared name	Stress	TopologicalCoefficient
9606.ENSP00000075120	SLC2A3	2.55462e+16	0.0140613	0.391447	0.25	9	4	1.27778e+16	0	9		0.961134	false	9606.ENSP00000075120	2316	0.256236
9606.ENSP00000266086	SLC5A4	3.05042e+16	0.00883204	0.327824	0.242424	12	5	9333333333333330	0	12		0.948739	false	9606.ENSP00000266086	852	0.352564
9606.ENSP00000289932	SLC5A11	2.70588e+16	0.0117175	0.369565	0.242424	12	5	1.10833e+16	0	12		0.957353	false	9606.ENSP00000289932	2276	0.287281
9606.ENSP00000275230	SLC2A12	2672268907563020	0.0076303	0.374214	0.487179	13	5	1.24615e+16	0	13		0.958193	false	9606.ENSP00000275230	1874	0.289803
9606.ENSP00000327943	SLC5A2	2.52101e+16	0.0468927	0.396667	0.285714	14	5	1.13571e+16	0	14		0.961975	false	9606.ENSP00000327943	4960	0.19898
9606.ENSP00000377192	G6PD	2.21008e+16	0.0504732	0.452471	0.5	25	5	25	0	25		0.969748	false	9606.ENSP00000377192	7732	0.30439
9606.ENSP00000360966	SLC2A6	2722689075630250	0.00484651	0.367284	0.488889	10	5	13.1	0	10		0.956933	false	9606.ENSP00000360966	1474	0.3275
9606.ENSP00000222248	SLC5A5	2.71429e+16	0.0213637	0.368421	0.1	5	4	10	0	5		0.957143	false	9606.ENSP00000222248	1914	0.276471
9606.ENSP00000266088	SLC5A1	2.61345e+16	0.0373652	0.382637	0.286765	17	5	1.00588e+16	0	17		0.959664	false	9606.ENSP00000266088	4362	0.23119
9606.ENSP00000352216	SLC2A10	2680672268907560	0.0446905	0.373041	0.142857	7	4	1.11429e+16	0	7		0.957983	false	9606.ENSP00000352216	3350	0.231003
9606.ENSP00000211122	GSTA3	2436974789915960	0.0024917	0.410345	0.746667	25	5	27.6	0	25		0.964076	false	9606.ENSP00000211122	982	0.445161
9606.ENSP00000371388	SRXN1	2.29412e+16	0.00342362	0.435897	0.74026	22	4	2890909090909090	0	22		0.967647	false	9606.ENSP00000371388	966	0.412987
9606.ENSP00000216117	HMOX1	2.01681e+16	0.0404051	0.495833	0.488414	34	4	2.48529e+16	0	34		0.97458	false	9606.ENSP00000216117	6748	0.288988
9606.ENSP00000359258	GCLM	2.15966e+16	0.0211367	0.463035	0.511364	33	4	2.40606e+16	0	33		0.971008	false	9606.ENSP00000359258	3786	0.334175
9606.ENSP00000319788	NQO1	2.06723e+16	0.0342454	0.48374	0.469417	38	4	2407894736842100	0	38		0.973319	false	9606.ENSP00000319788	5682	0.297271
9606.ENSP00000497574	GCLC	2.07563e+16	0.0329997	0.481781	0.482219	38	4	24	0	38		0.973109	false	9606.ENSP00000497574	5298	0.315443
9606.ENSP00000420269	ADH7	2.66387e+16	0.0281023	0.375394	0.742647	17	5	2411764705882350	0	17		0.958403	false	9606.ENSP00000420269	4716	0.45394
9606.ENSP00000381607	GSTP1	2.05042e+16	0.0338968	0.487705	0.523471	38	4	25	0	38		0.973739	false	9606.ENSP00000381607	5152	0.316456
9606.ENSP00000411821	ALDH3A1	246218487394958	0.00524208	0.406143	0.588933	23	5	25	0	23		0.963445	false	9606.ENSP00000411821	1042	0.390625
9606.ENSP00000358851	GSTM4	2.51261e+16	7.45861e+11	0.397993	0.889474	20	5	26.7	0	20		0.962185	false	9606.ENSP00000358851	324	0.460345
9606.ENSP00000354357	GSTM3	2.2605e+16	0.01381	0.442379	0.66	25	4	25.6	0	25		0.968487	false	9606.ENSP00000354357	1898	0.360563
9606.ENSP00000311469	GSTM1	2302521008403360	0.00726385	0.434307	0.633065	32	5	268125	0	32		0.967437	false	9606.ENSP00000311469	2124	0.40625
9606.ENSP00000241337	GSTM2	2436974789915960	0.00260283	0.410345	0.716923	26	5	2.68077e+16	0	26		0.964076	false	9606.ENSP00000241337	908	0.43947
9606.ENSP00000248923	GGT1	2.38655e+16	0.0225902	0.419014	0.836257	19	5	2.75263e+16	0	19		0.965336	false	9606.ENSP00000248923	2600	0.410055
9606.ENSP00000356864	MGST3	2563025210084030	4.90964e+11	0.390164	0.912281	19	5	2.61579e+16	0	19		0.960924	false	9606.ENSP00000356864	192	0.484405
9606.ENSP00000360002	GSTA4	2.44538e+16	0.00243415	0.408935	0.735385	26	5	2.78462e+16	0	26		0.963866	false	9606.ENSP00000360002	1032	0.464103
9606.ENSP00000482639	MGST2	2563025210084030	4.90964e+11	0.390164	0.912281	19	5	2.61579e+16	0	19		0.960924	false	9606.ENSP00000482639	192	0.484405
9606.ENSP00000373477	GPX3	2.01681e+16	0.0300633	0.495833	0.560317	36	4	2611111111111110	0	36		0.97458	false	9606.ENSP00000373477	5096	0.310847
9606.ENSP00000374265	GPX2	1.93277e+16	0.0678427	0.517391	0.508974	40	4	25325	0	40		0.976681	false	9606.ENSP00000374265	8380	0.284551
9606.ENSP00000256593	GSTM5	2563025210084030	4.90964e+11	0.390164	0.912281	19	5	2.61579e+16	0	19		0.960924	false	9606.ENSP00000256593	192	0.484405
9606.ENSP00000290765	GSTT2	2.51261e+16	7.45861e+11	0.397993	0.889474	20	5	26.7	0	20		0.962185	false	9606.ENSP00000290765	324	0.460345
9606.ENSP00000380252	NFE2L2	2.11765e+16	0.0176441	0.472222	0.536542	34	4	2.54412e+16	0	34		0.972059	false	9606.ENSP00000380252	4528	0.32204
9606.ENSP00000301141	CYP2A6	2596638655462180	0.00522671	0.385113	0.538012	19	5	2.15263e+16	0	19		0.960084	false	9606.ENSP00000301141	722	0.391388
9606.ENSP00000342026	PRDX6	2.29412e+16	0.0104063	0.435897	0.587302	28	5	25.5	0	28		0.967647	false	9606.ENSP00000342026	2304	0.359155
9606.ENSP00000221130	GSR	2134453781512600	0.0209878	0.468504	0.566387	35	5	2.61143e+16	0	35		0.971639	false	9606.ENSP00000221130	3328	0.318467
9606.ENSP00000335620	GSTA1	2327731092436970	0.00622004	0.429603	0.648276	30	5	26.9	0	30		0.966807	false	9606.ENSP00000335620	1904	0.413846
9606.ENSP00000320935	SLC2A4	2.21849e+16	0.0580325	0.450758	0.241667	16	4	17.25	0	16		0.969538	false	9606.ENSP00000320935	7556	0.196023
9606.ENSP00000442060	MAFF	2.70588e+16	8.79762e+11	0.369565	0.642857	8	5	26625	0	8		0.957353	false	9606.ENSP00000442060	118	0.451271
9606.ENSP00000239938	EGR1	2689075630252100	0.0020205	0.371875	0.535714	8	5	14.75	0	8		0.957773	false	9606.ENSP00000239938	270	0.30102
9606.ENSP00000222390	HGF	2.65546e+16	0.00249938	0.376582	0.509091	11	5	1.27273e+16	0	11		0.958613	false	9606.ENSP00000222390	392	0.254545
9606.ENSP00000360609	HSP90AB1	2142857142857140	0.0289699	0.466667	0.434783	23	4	2.38696e+16	0	23		0.971429	false	9606.ENSP00000360609	5426	0.291092
9606.ENSP00000335153	HSP90AA1	2.10924e+16	0.0593622	0.474104	0.366154	26	4	2.16923e+16	0	26		0.972269	false	9606.ENSP00000335153	7556	0.261353
9606.ENSP00000303174	UGT1A6	2.38655e+16	0.0173193	0.419014	0.446667	25	5	22.68	0	25		0.965336	false	9606.ENSP00000303174	3588	0.343636
9606.ENSP00000350369	MAFG	2495798319327730	9.51347e+11	0.400673	0.745455	11	5	2.73636e+16	0	11		0.962605	false	9606.ENSP00000350369	230	0.427557
9606.ENSP00000304845	UGT1A1	2.39496e+16	0.0163183	0.417544	0.438406	24	5	2.22917e+16	0	24		0.965126	false	9606.ENSP00000304845	3332	0.337753
9606.ENSP00000371554	SOD3	2.57983e+16	9.37908e+10	0.387622	0.92381	15	5	3306666666666660	0	15		0.960504	false	9606.ENSP00000371554	24	0.542077
9606.ENSP00000280612	SLC7A11	2.15966e+16	0.0273926	0.463035	0.633333	21	4	2.55238e+16	0	21		0.971008	false	9606.ENSP00000280612	2982	0.317857
9606.ENSP00000221930	TGFB1	2176470588235290	0.11243	0.459459	0.336667	25	4	19.6	0	25		0.970588	false	9606.ENSP00000221930	11834	0.238049
9606.ENSP00000262746	PRDX1	2.2521e+16	0.00769082	0.44403	0.600985	29	5	2675862068965510	0	29		0.968697	false	9606.ENSP00000262746	2092	0.361603
9606.ENSP00000374455	SQSTM1	2310924369747890	0.0550438	0.432727	0.468421	20	5	22.3	0	20		0.967227	false	9606.ENSP00000374455	7796	0.285256
9606.ENSP00000273550	FTH1	2.38655e+16	0.0216939	0.419014	0.775	16	5	283125	0	16		0.965336	false	9606.ENSP00000273550	5354	0.393229
9606.ENSP00000434516	TXNRD1	2168067226890750	0.014789	0.46124	0.544355	32	4	25	0	32		0.970798	false	9606.ENSP00000434516	2966	0.333333
9606.ENSP00000363641	TXN	2042016806722680	0.0302914	0.489712	0.522581	31	4	2.46129e+16	0	31		0.97395	false	9606.ENSP00000363641	4638	0.286197
9606.ENSP00000366525	FTL	246218487394958	0.0161444	0.406143	0.75641	13	5	28	0	13		0.963445	false	9606.ENSP00000366525	4116	0.394366
9606.ENSP00000377245	KEAP1	2.15126e+16	0.0107949	0.464844	0.602299	30	4	2.65667e+16	0	30		0.971218	false	9606.ENSP00000377245	2996	0.336287
9606.ENSP00000263368	BLVRB	2764705882352940	2.51002e+11	0.361702	0.619048	7	5	2.48571e+16	0	7		0.955882	false	9606.ENSP00000263368	42	0.478022
9606.ENSP00000219833	SLC6A2	3302521008403360	4.78565e+11	0.302799	0	2	5	9.5	0	2		0.942437	false	9606.ENSP00000219833	54	0.566667
9606.ENSP00000290349	CBR1	2.70588e+16	4.15261e+11	0.369565	0.690909	11	5	2.75455e+16	0	11		0.957353	false	9606.ENSP00000290349	138	0.500826
9606.ENSP00000416293	SLC2A1	2092436974789910	0.110425	0.477912	0.205263	20	5	15.3	0	20		0.972689	false	9606.ENSP00000416293	11298	0.16117
9606.ENSP00000358719	ME1	2.52101e+16	7.22103e+11	0.396667	0.879121	14	5	2.97857e+16	0	14		0.961975	false	9606.ENSP00000358719	114	0.472789
9606.ENSP00000270776	PGD	2.51261e+16	2.64019e+12	0.397993	0.9	16	5	293125	0	16		0.962185	false	9606.ENSP00000270776	46	0.472782
9606.ENSP00000351209	EPHA2	2.7479e+16	0.00305396	0.363914	0.357143	8	5	15875	0	8		0.956303	false	9606.ENSP00000351209	232	0.357955
9606.ENSP00000310928	PPARD	2.64706e+16	0.00115559	0.377778	0.333333	4	5	18.75	0	4		0.958824	false	9606.ENSP00000310928	218	0.398936
9606.ENSP00000354689	SLC39A13	2596638655462180	0.0960199	0.385113	0.494505	14	5	1.07143e+16	0	14		0.960084	false	9606.ENSP00000354689	7902	0.229814
9606.ENSP00000230990	HBEGF	2.81513e+16	9.94577e+11	0.355224	0.694444	9	5	13	0	9		0.954622	false	9606.ENSP00000230990	80	0.361111
9606.ENSP00000364210	AGER	3168067226890750	0	0.31565	0	1	5	25	0	1		0.945798	false	9606.ENSP00000364210	0	0
9606.ENSP00000416066	SERPINA1	273109243697479	2.8011e+11	0.366154	0.714286	7	5	1.84286e+16	0	7		0.956723	false	9606.ENSP00000416066	38	0.409524
9606.ENSP00000404131	TGFA	2596638655462180	0.00452721	0.385113	0.490909	11	5	1.30909e+16	0	11		0.960084	false	9606.ENSP00000404131	562	0.232143
9606.ENSP00000330382	PDGFB	2.84874e+16	2.45802e+12	0.351032	0.785714	8	5	12	0	8		0.953782	false	9606.ENSP00000330382	26	0.375
9606.ENSP00000396198	FGF13	253781512605042	0.0125878	0.39404	0.618182	11	5	1.49091e+16	0	11		0.961555	false	9606.ENSP00000396198	870	0.286713
9606.ENSP00000355896	TGFB2	2.57143e+16	0.00883207	0.388889	0.551282	13	5	1.35385e+16	0	13		0.960714	false	9606.ENSP00000355896	1260	0.270769
9606.ENSP00000351905	TGFBR2	2596638655462180	0.00539197	0.385113	0.555556	10	5	15.5	0	10		0.960084	false	9606.ENSP00000351905	1050	0.31
9606.ENSP00000301305	SLC39A4	3142857142857140	0.0143691	0.318182	0.571429	7	5	1.12857e+16	0	7		0.946429	false	9606.ENSP00000301305	1340	0.557143
9606.ENSP00000287842	NRG1	3.02521e+16	5.04439e+10	0.330556	0.666667	4	5	14.25	0	4		0.94937	false	9606.ENSP00000287842	8	0.459677
9606.ENSP00000236495	SLC5A9	3168067226890750	0.00125467	0.31565	0.25	8	5	10.25	0	8		0.945798	false	9606.ENSP00000236495	258	0.434783
9606.ENSP00000379326	SLC5A12	3.05882e+16	6.60508e+11	0.326923	0.380952	7	5	1.24286e+16	0	7		0.948529	false	9606.ENSP00000379326	106	0.428571
9606.ENSP00000310208	SLC5A6	3.08403e+16	0.00945339	0.324251	0	7	5	9	0	7		0.947899	false	9606.ENSP00000310208	1202	0.4
9606.ENSP00000445340	SLC5A8	2.94118e+16	0.0173748	0.34	0.0833333	9	4	9666666666666660	0	9		0.951471	false	9606.ENSP00000445340	1838	0.333333
9606.ENSP00000362469	SLC2A8	2546218487394950	0.0167628	0.392739	0.409091	12	4	12.5	0	12		0.961345	false	9606.ENSP00000362469	2638	0.271739
9606.ENSP00000483038	SLC2A11	3.10924e+16	0.0100357	0.321622	0.333333	10	4	10.2	0	10		0.947269	false	9606.ENSP00000483038	778	0.388462
9606.ENSP00000366641	SLC2A5	3168067226890750	0.00186362	0.31565	0.377778	10	5	10.9	0	10		0.945798	false	9606.ENSP00000366641	222	0.415385
9606.ENSP00000323568	SLC2A2	2.52941e+16	0.0397905	0.395349	0.307692	14	5	12	0	14		0.961765	false	9606.ENSP00000323568	5106	0.202179
9606.ENSP00000253122	SLC6A8	2.97479e+16	0	0.336158	1	2	5	18	0	2		0.95063	false	9606.ENSP00000253122	0	0.692308
9606.ENSP00000254322	DNAJB1	2907563025210080	0	0.343931	1	3	5	2.66667e+16	0	3		0.952311	false	9606.ENSP00000254322	0	0.634921
9606.ENSP00000254488	SLC6A11	1	0	1	0	1	1	1	0	1		1	false	9606.ENSP00000254488	0	0
9606.ENSP00000339260	SLC6A13	1	0	1	0	1	1	1	0	1		1	false	9606.ENSP00000339260	0	0
9606.ENSP00000261707	SLC6A4	3.34454e+16	0.0161792	0.298995	0	3	6	7	0	3		0.941387	false	9606.ENSP00000261707	2210	0.333333
9606.ENSP00000270349	SLC6A3	4100840336134450	0.00121306	0.243852	0	2	6	3	0	2		0.922479	false	9606.ENSP00000270349	98	0.5
9606.ENSP00000494136	SLC6A1	3.42857e+16	0.00397657	0.291667	0	2	6	10	0	2		0.939286	false	9606.ENSP00000494136	208	0.5
9606.ENSP00000290354	CBR3	2.64706e+16	7.02174e+11	0.377778	0.638889	9	5	2277777777777770	0	9		0.958824	false	9606.ENSP00000290354	198	0.406746
9606.ENSP00000264047	SLC5A7	3865546218487390	0.00551209	0.258696	0	3	5	6	0	3		0.928361	false	9606.ENSP00000264047	448	0.555556
9606.ENSP00000264784	SLC2A9	2630252100840330	0.0193677	0.380192	0.266667	10	4	10.6	0	10		0.959244	false	9606.ENSP00000264784	1800	0.26
9606.ENSP00000497274	ABCC2	2495798319327730	0.0233467	0.400673	0.4	11	5	2.03636e+16	0	11		0.962605	false	9606.ENSP00000497274	2760	0.311888
9606.ENSP00000494609	ABCC4	2.48739e+16	0.00562244	0.402027	0.4	6	5	2.58333e+16	0	6		0.962815	false	9606.ENSP00000494609	800	0.380597
9606.ENSP00000280871	SLC2A13	3.05882e+16	0.00190253	0.326923	0.4	6	4	1.11667e+16	0	6		0.948529	false	9606.ENSP00000280871	248	0.44
9606.ENSP00000305302	SLC6A19	3.37815e+16	0	0.29602	1	2	6	15.5	0	2		0.940546	false	9606.ENSP00000305302	0	0.673913
9606.ENSP00000266980	SLC39A5	3.42857e+16	3.88725e+11	0.291667	0.857143	8	6	11625	0	8		0.939286	false	9606.ENSP00000266980	144	0.726562
9606.ENSP00000363809	SLC39A7	3638655462184870	5.98947e+11	0.274827	0.777778	10	6	10.5	0	10		0.934034	false	9606.ENSP00000363809	102	0.583333
9606.ENSP00000269187	SLC39A6	3.38655e+16	4.63049e+11	0.295285	0.861111	9	6	1.13333e+16	0	9		0.940336	false	9606.ENSP00000269187	154	0.62963
9606.ENSP00000298681	SLC39A2	3310924369747890	0.00217488	0.30203	0.618182	11	6	9818181818181810	0	11		0.942227	false	9606.ENSP00000298681	424	0.490909
9606.ENSP00000269740	SLC39A3	3310924369747890	0.00217488	0.30203	0.618182	11	6	9818181818181810	0	11		0.942227	false	9606.ENSP00000269740	424	0.490909
9606.ENSP00000357612	SLC39A1	2.88235e+16	0.037288	0.346939	0.515152	12	6	1.06667e+16	0	12		0.952941	false	9606.ENSP00000357612	4794	0.293981
9606.ENSP00000445829	SLC39A11	326890756302521	0.00225781	0.305913	0.692308	13	6	9923076923076920	0	13		0.943277	false	9606.ENSP00000445829	442	0.472527
9606.ENSP00000336887	SLC39A9	326890756302521	0.00225781	0.305913	0.692308	13	6	9923076923076920	0	13		0.943277	false	9606.ENSP00000336887	442	0.472527
9606.ENSP00000386766	SLC39A10	3310924369747890	0.0243	0.30203	0.533333	10	5	9.6	0	10		0.942227	false	9606.ENSP00000386766	1834	0.552941
9606.ENSP00000370635	SLC39A14	2957983193277310	0.030609	0.338068	0.555556	10	6	12.1	0	10		0.95105	false	9606.ENSP00000370635	6674	0.390323
9606.ENSP00000378310	SLC39A8	3.39496e+16	3.88725e+11	0.294554	0.857143	8	6	11.75	0	8		0.940126	false	9606.ENSP00000378310	144	0.652778
9606.ENSP00000366586	SLC39A12	3.44538e+16	8.29299e+10	0.290244	0.8	6	6	1.23333e+16	0	6		0.938866	false	9606.ENSP00000366586	18	0.770833
9606.ENSP00000470801	SLC6A14	3.15126e+16	0	0.317333	0	1	5	21	0	1		0.946218	false	9606.ENSP00000470801	0	0
9606.ENSP00000370543	SLC5A3	2.47059e+16	0.0448755	0.404762	0.0666667	6	4	1.33333e+16	0	6		0.963235	false	9606.ENSP00000370543	3296	0.218391
9606.ENSP00000285238	ABCC3	2764705882352940	0.0039406	0.361702	0.6	5	5	25.4	0	5		0.955882	false	9606.ENSP00000285238	308	0.475472
9606.ENSP00000333926	ABCC5	3.01681e+16	0.00211631	0.331476	0	2	6	12.5	0	2		0.94958	false	9606.ENSP00000333926	112	0.5
9606.ENSP00000311095	CYP4A11	2.84034e+16	6.51994e+11	0.352071	0.4	5	5	21.8	0	5		0.953992	false	9606.ENSP00000311095	98	0.415385
9606.ENSP00000499140	CES2	3.15126e+16	0	0.317333	1	3	6	20	0	3		0.946218	false	9606.ENSP00000499140	0	0.714286
9606.ENSP00000379008	SLC5A10	3226890756302520	7.1324e+11	0.309896	0	5	5	10	0	5		0.944328	false	9606.ENSP00000379008	190	0.5
9606.ENSP00000419692	RXRA	2.52101e+16	0.00696319	0.396667	0.214286	8	5	16125	0	8		0.961975	false	9606.ENSP00000419692	874	0.288636
9606.ENSP00000385763	PTGR1	2.7563e+16	3.9529e+10	0.362805	0.733333	6	5	3.08333e+16	0	6		0.956092	false	9606.ENSP00000385763	12	0.570988
9606.ENSP00000323549	SLC6A18	3.51261e+16	0	0.284689	0	1	6	14	0	1		0.937185	false	9606.ENSP00000323549	0	0
9606.ENSP00000330199	SLC6A17	4302521008403360	0	0.232422	0	1	6	10	0	1		0.917437	false	9606.ENSP00000330199	0	0
9606.ENSP00000337451	EPHA3	3.05042e+16	0	0.327824	1	2	5	17	0	2		0.948739	false	9606.ENSP00000337451	0	0.566667
9606.ENSP00000353791	SLC6A9	2823529411764700	1.65277e+10	0.354167	0.5	4	5	26	0	4		0.954412	false	9606.ENSP00000353791	30	0.559783
9606.ENSP00000481625	SLC6A6	3.20168e+16	0.0087723	0.312336	0	2	5	8	0	2		0.944958	false	9606.ENSP00000481625	550	0.5
9606.ENSP00000338627	SLC6A16	0	0	0	0	0	0	0	0	0		Infinity	false	9606.ENSP00000338627	0	0
9606.ENSP00000428864	CES5A	0	0	0	0	0	0	0	0	0		Infinity	false	9606.ENSP00000428864	0	0
9606.ENSP00000434364	SLC6A5	0	0	0	0	0	0	0	0	0		Infinity	false	9606.ENSP00000434364	0	0
9606.ENSP00000304782	CES3	0	0	0	0	0	0	0	0	0		Infinity	false	9606.ENSP00000304782	0	0
9606.ENSP00000444052	CES4A	0	0	0	0	0	0	0	0	0		Infinity	false	9606.ENSP00000444052	0	0
9606.ENSP00000346298	SLC6A20	0	0	0	0	0	0	0	0	0		Infinity	false	9606.ENSP00000346298	0	0
9606.ENSP00000266682	SLC6A15	0	0	0	0	0	0	0	0	0		Infinity	false	9606.ENSP00000266682	0	0
9606.ENSP00000230671	SLC6A7	0	0	0	0	0	0	0	0	0		Infinity	false	9606.ENSP00000230671	0	0

## Sheet: Figure S1 NRF2 network
Figure 1. Reconstruction of the NRF2 signaling pathway and network topology. Graphical representation of the NRF2 (NFE2L2) signaling pathway derived from the curated WikiPathways resource (WP2884). The pathway includes genes involved in oxidative stress sensing, antioxidant defense, glutathione metabolism, and xenobiotic detoxification. The pathway was imported into STRING to generate a protein–p…

## Sheet: Table S3 GSE35864
GENE	A1_white_matter_Control	A2_white_matter_Control	A3_white_matter_Control	A4_white_matter_Control	A5_white_matter_Control	A6_white_matter_Control	B1_white_matter_HIV infected	B2_white_matter_HIV infected	B3_white_matter_HIV infected	B4_white_matter_HIV infected	B5_white_matter_HIV infected	B6_white_matter_HIV infected	C1_white_matter_HIV infected_w/HAD_w/o HIVE	C2_white_matter_HIV infected_w/HAD_w/o HIVE	C3_white_matter_HIV infected_w/HAD_w/o HIVE	C4_white_matter_HIV infected_w/HAD_w/o HIVE	C5_white_matter_HIV infected_w/HAD_w/o HIVE	C6_white_matter_HIV infected_w/HAD_w/o HIVE	C7_white_matter_HIV infected_w/HAD_w/o HIVE	D1_white_matter_HIV infected_w/HAD_w/ HIVE	D2_white_matter_HIV infected_w/HAD_w/ HIVE	D3_white_matter_HIV infected_w/HAD_w/ HIVE	D4_white_matter_HIV infected_w/HAD_w/ HIVE	D5_white_matter_HIV infected_w/HAD_w/ HIVE	A1_Frontal_Cortex_Control	A2_Frontal_Cortex_Control	A3_Frontal_Cortex_Control	A4_Frontal_Cortex_Control	A5_Frontal_Cortex_Control	A6_Frontal_Cortex_Control	B1_Frontal_Cortex_HIV infected	B2_Frontal_Cortex_HIV infected	B3_Frontal_Cortex_HIV infected	B4_Frontal_Cortex_HIV infected	B5_Frontal_Cortex_HIV infected	B6_Frontal_Cortex_HIV infected	C1_Frontal_Cortex_HIV infected_w/HAD_w/o HIVE	C2_Frontal_Cortex_HIV infected_w/HAD_w/o HIVE	C3_Frontal_Cortex_HIV infected_w/HAD_w/o HIVE	C4_Frontal_Cortex_HIV infected_w/HAD_w/o HIVE	C5_Frontal_Cortex_HIV infected_w/HAD_w/o HIVE	C6_Frontal_Cortex_HIV infected_w/HAD_w/o HIVE	C7_Frontal_Cortex_HIV infected_w/HAD_w/o HIVE	D1_Frontal_Cortex_HIV infected_w/HAD_w/ HIVE	D2_Frontal_Cortex_HIV infected_w/HAD_w/ HIVE	D3_Frontal_Cortex_HIV infected_w/HAD_w/ HIVE	D4_Frontal_Cortex_HIV infected_w/HAD_w/ HIVE	D5_Frontal_Cortex_HIV infected_w/HAD_w/ HIVE	A1_basal_ganglia_Control
ABCC2	5.04212	4.98985	5.10701	5.04008	5.26938	5.83517	5.0969	5.00449	5.47462	4.84984	5.10701	5.58828	4.99402	4.71349	5.10701	4.97219	5.05422	5.36307	5.39179	5.93998	6.1429	5.97479	5.78673	5.93513	5.68204	6.26392	5.89345	6.08709	6.64556	5.96967	5.80943	5.86295	5.86226	5.96761	6.37232	6.6525	6.01648	6.09637	5.89851	5.76041	5.98345	6.309	5.83742	6.20349	5.98004	6.34922	5.87469	6.08233	6.56069
ABCC3	7.85225	7.4555	7.73871	7.67337	7.78748	7.66024	7.72281	7.55754	7.34389	7.39273	7.91606	7.58764	7.53799	7.74324	8.12982	7.8837	7.66623	7.96133	8.09924	8.24593	8.74198	9.15766	8.93253	8.92905	8.59968	8.50192	8.55889	8.47962	8.20572	8.49836	8.56048	8.44097	8.58167	8.55906	8.9281	9.35037	8.97782	8.98174	9.0295	8.8127	8.9094	8.87427	8.78408	9.03379	9.03403	9.26043	9.01646	9.31492	8.97254
ABCC4	5.95068	5.93226	6.71346	5.85315	6.06244	6.97731	5.99905	5.7319	6.61075	5.78271	7.00119	6.77619	6.09384	5.88265	6.09696	5.84873	6.29178	6.32695	6.14067	6.50547	6.61248	6.55125	6.62804	6.89926	6.3567	6.485	6.37804	6.47737	7.18292	6.64906	6.61579	6.6148	6.56551	6.41452	7.26383	6.93778	5.81063	6.47721	6.37926	6.0121	6.43358	6.53723	6.21842	6.51879	6.6321	6.525	6.20274	6.681	6.72817
ABCC5	8.45813	8.40444	7.83191	9.75559	8.21482	7.68416	8.52628	8.69465	7.72225	9.163	7.19584	7.21981	8.53673	8.73698	9.11481	8.40444	8.30043	7.94979	8.40444	9.94147	9.51433	9.56506	9.25485	9.2816	9.75413	9.44857	9.7107	9.87062	9.20114	9.95442	9.68156	9.94487	10.0634	10.5792	8.35183	8.11381	10.0067	9.32617	10.0882	10.1145	9.91102	9.38739	10.1248	9.19485	9.44379	9.52725	10.4394	9.41712	10.2342
ADH7	5.05386	5.30882	5.45689	5.21204	5.31927	6.13477	5.35191	5.05749	5.52445	5.01903	5.8734	5.48169	5.09311	5.1479	5.49108	5.34449	5.49719	5.57587	5.4637	5.75237	6.01669	6.00667	5.85367	6.16979	5.57766	6.24724	5.55853	5.75131	6.09856	5.81178	5.7922	5.50667	5.59661	5.48059	6.46697	5.73512	5.51604	5.69	5.61851	5.37063	5.44064	5.80641	5.55578	5.34429	5.65541	5.64948	5.40701	5.76092	5.97765
AGER	6.11974	6.01144	5.83617	6.05644	6.1933	6.13164	6.06513	5.92137	5.27331	5.82171	5.88484	6.06998	5.91582	6.1562	6.62797	6.16531	6.03819	6.32514	6.2676	7.26555	7.39225	7.54066	6.99642	7.34926	7.58679	7.83525	7.30382	7.28838	6.95297	7.20794	7.40948	7.32245	7.45356	7.49398	7.58042	8.13031	7.78216	7.92456	7.57591	7.81056	7.65224	8.06577	7.45128	7.26547	7.99373	8.08889	7.2542	7.88086	7.67847
ALDH3A1	6.2895	5.8778	6.55301	5.92583	6.06884	7.13443	6.04011	5.85054	5.9299	5.50866	6.4639	6.59074	5.61273	5.95766	6.40484	5.93501	6.43603	6.48999	6.30447	6.35693	6.63274	6.69706	7.22082	6.85665	6.6751	6.9009	6.64537	6.65778	7.18285	6.64959	6.58294	6.82182	6.55953	6.42851	7.96286	8.17705	6.76343	7.24435	6.65425	6.6559	6.84666	6.94396	6.84428	6.43686	7.53807	7.61106	6.802	7.32571	7.24419
BLVRB	8.65149	8.8141	8.40399	8.26709	8.20568	8.54689	8.47805	8.5697	8.78872	9.05382	7.76193	7.7696	8.89414	8.46736	8.20241	8.56534	8.38067	8.15866	8.49623	9.61548	9.2001	8.95292	9.55284	9.06549	9.27874	9.2306	9.32239	9.17536	8.99692	9.78799	9.89488	9.99871	9.38505	9.31765	9.36938	9.05528	9.03657	8.86385	9.16299	9.12758	9.12549	8.84691	9.23338	9.24272	9.11971	8.67426	8.86849	8.9597	9.44542
CBR1	11.1739	11.0195	9.58068	10.665	10.3048	8.00683	10.0043	11.0543	9.26226	10.1563	7.44463	6.60569	10.8056	11.0652	10.1274	10.9299	9.83156	9.20655	9.46064	9.48879	11.2625	10.99	11.0138	10.9663	9.60442	9.49949	9.24386	9.26913	8.31432	9.43559	9.78472	9.79594	9.68414	8.96535	8.54906	8.79702	9.40423	8.90602	9.61513	9.36597	9.48704	8.8531	9.75314	11.4236	8.8285	9.35362	9.10813	9.25534	9.63992
CBR3	7.09171	7.25593	6.63651	6.66221	6.56525	7.13466	6.90044	7.02287	6.76996	6.79611	7.10074	6.78376	6.97048	6.74307	6.73683	6.48735	6.88561	6.69197	6.73744	8.17894	7.53168	7.36078	7.89343	7.44138	8.01046	7.88589	8.1213	7.76513	7.74823	8.13197	8.37512	8.63775	8.11081	7.95409	7.92178	8.15999	7.7466	8.23009	8.03268	7.73909	8.19613	7.98451	8.34655	7.69237	8.04579	8.15635	8.23009	8.63213	9.10881
CES2	8.48828	8.05843	7.84872	7.87151	8.41736	7.10212	8.03372	8.22428	7.81516	8.27183	8.15013	7.51394	8.33932	8.2498	8.00295	8.36859	7.89303	8.47419	8.11164	9.01785	8.69533	8.50086	8.73353	8.25198	9.15734	8.6691	9.34269	8.35038	8.99205	8.90202	9.00735	9.39974	8.95753	8.93661	8.62587	8.58058	9.0571	9.15417	9.10753	9.03019	9.25935	9.1007	9.07034	9.20426	8.78541	8.83567	8.80031	8.66929	8.9041
CES3	6.72395	6.5598	6.40944	7.05548	6.69486	6.59957	6.87581	7.07111	6.64085	6.7956	6.61358	6.71069	6.81655	6.83675	6.74498	6.84714	6.62879	6.72395	6.53838	7.83127	7.76942	8.03494	7.51067	7.87514	8.23905	7.78316	7.94044	8.14756	7.50966	8.13922	7.99318	7.73753	8.01727	8.44502	7.87844	7.51673	8.06286	7.61678	8.11551	8.1565	8.20601	7.98234	8.01483	7.65587	7.7524	7.65729	8.1313	7.81385	7.79382
CES4A	8.83436	8.67376	8.93253	9.53102	9.09843	9.01712	9.31691	9.40734	8.59178	8.83325	8.46619	8.34384	9.51527	9.56002	9.53101	9.61967	9.29571	9.34121	9.13271	8.12173	9.37777	8.63794	9.07305	9.41551	8.45674	8.32392	8.30309	8.2098	8.52187	8.47312	8.18543	8.25706	8.68058	8.726	8.75467	8.89132	8.55577	8.34346	8.61122	8.78098	8.73307	8.66834	8.66998	9.33737	8.71058	8.30672	8.59069	8.60197	8.64975
CES5A	6.01479	5.94196	6.4395	5.56135	6.01479	7.29279	5.99142	5.81009	6.69825	5.70252	6.53273	6.68339	5.64961	5.77609	6.0795	5.65477	6.15081	6.10713	6.17034	6.35467	6.84261	6.50704	6.72429	6.71456	6.1502	6.38885	6.09612	6.15283	6.77377	6.49245	6.10708	6.40565	6.35548	5.99569	6.86323	7.00176	6.10155	6.37773	6.25876	6.05555	6.43417	6.33676	6.38383	6.33442	6.57657	6.56696	6.37773	6.56958	6.62931
CYP2A6	7.45451	7.28817	7.35695	7.23653	7.32071	7.60392	7.22518	7.15921	6.79671	6.99509	7.16266	7.42287	6.81528	7.06687	7.3658	7.3156	7.2797	7.48285	7.53133	8.12522	8.193	8.3097	8.01936	8.0845	7.98565	8.48238	8.18299	8.06141	8.1399	8.16131	8.05282	7.9645	8.11776	7.97034	8.8459	8.76697	7.9858	8.40793	8.20317	8.08458	8.3338	8.54726	7.99185	7.94037	8.63012	8.59406	8.3306	8.67326	8.30104
CYP4A11	5.98116	5.88185	6.26603	5.8051	6.02285	7.25572	5.94405	5.62701	6.51475	5.78995	6.96317	6.909	5.57323	5.78361	6.14429	5.93085	6.34425	6.06068	6.30228	6.80595	7.14791	6.59046	7.02127	6.95844	6.77829	6.9219	6.72197	6.8798	7.5348	6.87732	6.88428	6.85333	6.84837	6.83659	7.28775	7.92396	7.02987	7.09685	7.1769	7.08424	6.9498	6.97434	6.86978	6.60056	7.0998	7.07613	6.79454	7.26438	7.3354
DNAJB1	8.06806	12.5199	6.39646	11.6366	7.0874	6.22853	7.93426	7.54489	12.1169	10.6794	6.69788	6.34082	10.1502	10.5338	7.26952	7.588	6.75546	6.79756	6.93136	8.66215	9.62104	9.28363	9.21765	9.39821	9.35308	10.8477	9.35172	11.7775	7.79971	8.74979	10.2453	8.99176	9.77315	9.7615	6.9639	8.37005	9.97631	8.85507	9.09074	9.0787	8.53716	7.69839	8.84987	8.51112	9.33604	8.55903	9.40181	10.0734	8.59124
EGR1	6.13636	10.0553	5.97867	5.63279	5.98817	5.73805	5.98817	5.89589	7.684	6.80244	6.14067	6.40958	5.50019	10.6097	5.5414	5.52303	5.84275	5.97308	6.11656	10.2799	7.87622	8.67972	8.33297	8.62136	10.3536	10.7096	10.9588	10.1133	10.4526	8.95796	10.7656	9.65304	12.6864	9.78541	8.62207	8.20617	11.181	10.5951	9.01617	9.36988	9.02234	9.09976	9.82954	8.12613	8.7418	7.92572	8.63043	8.04879	10.4973
EPHA2	5.95636	5.99181	5.91122	6.03727	5.99181	6.31681	5.93499	6.02194	5.95873	5.56544	5.88861	6.12925	5.79902	6.02045	6.19493	5.97889	6.0023	6.40374	6.26851	6.89472	7.55729	7.07403	7.28759	7.5333	6.83047	7.47995	6.46621	6.96836	6.85652	7.08721	6.75881	7.15233	6.95267	6.96646	7.59211	7.22903	6.96145	7.0304	6.90865	6.66379	6.79379	7.18556	6.74577	6.96145	7.2721	7.22681	7.0425	7.32212	6.95623
EPHA3	4.00285	4.02567	3.89901	4.00988	3.96249	4.11628	3.96367	3.84467	4.50696	4.05598	4.39616	4.79006	4.00455	4.00285	3.97417	3.94634	3.99296	3.95653	4.15381	5.88187	4.30902	4.39601	4.64696	4.41628	6.63475	5.51646	6.19916	5.3464	5.76956	5.66464	5.193	5.33002	5.46393	6.00673	4.78028	4.72575	6.03686	5.23445	5.38496	6.09117	4.75911	4.80323	6.28209	4.16904	5.24784	4.69191	5.73981	4.47113	4.65193
FGF13	7.05988	6.86194	5.98381	5.99176	6.71366	6.12078	6.36863	5.81223	6.11304	5.76854	6.70084	6.70518	6.25065	6.28092	6.21948	5.59073	5.92719	5.86982	5.85814	11.511	6.15613	5.86924	6.31445	6.24509	11.2847	10.5777	11.3175	10.5152	10.472	11.2349	10.9699	10.9878	10.7216	11.1629	8.12236	7.6296	11.3797	10.2495	10.9987	11.3421	10.7684	9.785	11.1498	7.05361	9.3867	8.61103	10.913	9.5716	11.0327
FTH1	13.532	13.7458	12.223	13.5833	13.2761	9.31647	13.5018	13.5579	13.4362	13.4538	12.735	11.7881	13.9135	13.6806	13.6479	13.5533	13.2006	13.3942	13.3127	13.1914	13.8518	13.1025	13.3281	13.2884	13.0499	12.8186	12.8784	12.8805	12.2318	13.1128	13.168	13.006	13.048	13.2543	12.1128	11.5035	12.9997	12.143	13.3525	12.9961	12.8836	12.0535	12.8457	13.8097	12.4206	12.4644	12.7546	12.7043	12.5469
FTL	12.8222	13.3377	9.6433	12.9989	12.3094	7.78591	12.6341	12.7866	12.6562	13.2483	12.5454	10.6421	13.3847	12.7031	12.4713	12.4522	12.3431	12.5628	12.543	12.4432	13.406	13.0338	13.2058	13.1307	12.7275	12.631	12.5356	13.1656	12.1209	12.5958	13.2997	13.0142	12.551	12.6866	12.1689	12.4958	12.8996	12.3107	13.0226	12.5901	12.6033	11.8699	12.5412	13.2008	12.7714	12.6025	12.465	13.13	13.2016
G6PD	8.17764	7.97584	7.46111	7.34337	7.99889	7.63245	7.84597	8.5596	8.19017	8.01804	7.49486	7.88313	8.19193	8.23593	8.02822	7.85299	7.66093	8.21009	7.75117	9.00759	9.03549	8.58464	9.05808	8.60237	8.77304	8.43476	8.81532	8.74866	8.56677	8.85159	9.26977	9.34969	8.73533	8.84077	8.37636	8.21682	8.71246	8.32931	9.12208	8.72882	8.70933	8.6539	8.77991	8.5658	8.61923	8.51532	8.56351	8.30805	8.44498
GCLC	9.43195	9.86019	8.98777	9.3782	9.67135	8.16732	9.48387	10.3297	8.69811	9.46665	7.76419	6.52831	10.117	10.4517	9.43506	9.66004	9.2774	9.21453	8.88534	9.16917	9.92602	9.59512	9.42483	9.48105	9.25012	8.72302	9.32452	8.27523	8.21947	9.25089	9.41845	9.18951	9.1471	9.2125	8.08619	6.6798	8.96036	8.30076	9.55762	9.39772	9.12814	7.93327	9.04621	10.4706	8.25229	8.86959	8.55193	8.1976	8.97616
GCLM	4.7561	4.57289	4.06243	4.5028	4.27184	4.29947	4.072	5.56436	4.43194	5.67398	4.49791	4.27972	4.73148	4.62114	4.31919	5.27274	4.50088	4.23102	3.92808	7.50761	6.81845	6.70003	7.34952	5.67071	8.06779	7.22384	7.60394	8.02031	6.53036	8.21135	7.51446	7.68756	7.42841	7.70746	5.82993	6.69951	7.95202	6.52202	8.04584	7.59159	7.05856	6.55362	7.08228	6.99145	6.97338	7.00441	7.24844	6.50359	6.30383
GGT1	7.58097	7.23746	7.72947	7.38201	7.57108	7.55287	7.5761	7.41758	7.68165	7.34638	8.12478	8.34798	6.90069	7.24124	7.58586	7.51941	7.81593	7.67663	7.7724	7.80916	8.26655	8.24137	8.21253	8.17781	7.9216	8.10271	8.05222	8.19952	8.08708	7.86572	7.96091	7.78381	8.09915	8.03105	8.59861	8.25922	8.02138	8.14626	7.91409	7.60297	7.94107	8.02409	7.73825	7.99976	8.09767	8.26077	7.95493	8.04016	8.16302
GPX2	8.10522	8.28374	8.91019	7.89463	8.26764	9.15071	8.28374	7.93113	9.03397	7.63189	9.30685	9.5889	7.71825	7.86109	8.18077	8.09185	8.59855	8.63261	8.75561	9.03333	8.96705	9.01249	9.17191	9.33772	9.0193	9.25974	8.88011	9.16475	9.73796	8.97567	8.90143	8.87659	9.04763	8.6715	10.2026	10.5203	8.95981	9.46876	9.08487	8.79158	9.10645	9.56797	9.05318	8.92703	9.69969	9.77347	9.03776	9.41516	9.60936
GPX3	8.65603	9.42205	6.95334	8.43833	7.22049	7.47869	10.9376	8.11905	9.153	10.9635	8.42058	7.70818	10.1069	9.6579	8.3326	8.2424	8.82335	8.55694	8.86961	10.914	9.83448	10.039	9.5732	8.17023	10.5963	10.2714	10.7565	10.269	10.1728	10.2135	11.0688	10.9037	11.362	10.626	9.47636	8.70408	10.7317	9.87026	10.5807	10.4824	9.96723	9.82069	10.0494	10.5178	9.38285	9.4721	9.79219	9.45313	10.2955
GSR	7.11254	6.41914	6.62348	6.72215	6.56942	6.95655	6.72736	6.56942	6.29803	6.84697	5.15721	5.98205	6.82314	6.6448	7.03094	6.59665	6.48311	6.33991	6.54669	8.33029	8.15797	7.75464	8.24347	7.84077	8.14338	7.86952	8.05626	8.13281	7.3585	8.37108	8.17616	8.44718	7.98175	8.18967	7.96444	7.36167	7.99462	7.89856	8.04772	7.94416	8.3338	7.99715	8.04132	7.84068	8.34384	7.72408	7.85603	7.91874	7.78027
GSTA1	5.10628	5.2233	5.34162	4.99781	5.18588	5.8376	5.2233	5.12729	5.45223	5.08766	5.65185	5.27374	5.12271	5.08993	5.21334	5.13429	5.3794	5.21919	5.45065	5.44045	5.55275	5.56646	5.56904	5.60418	5.76452	5.70181	5.35386	5.39266	6.21142	5.72275	5.45404	5.48134	5.50677	5.4081	6.00537	5.8296	5.13669	5.40607	5.40252	5.27945	5.17244	5.3398	5.5327	5.21465	5.35889	5.50969	5.1343	5.55509	5.37617
GSTA3	5.66457	5.7749	6.51781	5.61148	5.86961	6.98717	5.9685	5.68543	6.52358	5.34279	6.52252	6.93624	5.35635	5.62009	5.94349	5.84778	6.22483	6.07651	6.27824	6.31059	6.67264	5.9594	6.57669	6.56545	6.08977	6.29704	6.03478	6.06238	6.88374	6.11704	6.12637	6.05483	6.24393	5.94162	6.79785	7.29915	6.26604	6.55594	6.45616	6.1977	6.40121	6.68966	6.23588	6.17356	6.6573	6.74537	6.16873	6.45661	6.75502
GSTA4	9.14972	9.34021	8.6045	9.12129	9.36611	7.89273	9.14128	9.1382	8.68719	9.59598	7.80904	8.10864	9.38239	9.69476	9.09415	9.68504	9.20214	8.75001	8.68334	10.9736	9.70443	9.55086	9.61857	8.86476	11.0793	10.4046	11.0796	10.1928	10.3709	11.2824	10.605	10.9286	10.8677	11.0992	9.0783	8.83073	10.9024	10.0278	10.9762	11.2243	10.5962	10.0967	10.7736	10.3621	9.50541	9.49392	10.767	9.51791	10.4226
GSTM1	8.84294	9.07416	8.68069	8.29278	8.86975	9.3494	8.78212	8.76287	9.40648	8.48357	8.98296	9.17262	9.5557	8.89455	8.51236	8.4069	8.89045	8.83043	8.72169	9.96677	8.97375	8.51107	9.27409	9.61525	9.77924	9.7211	9.38338	9.07025	9.75015	9.28571	9.49498	9.65819	9.40844	9.43793	10.1119	10.3214	9.82466	9.92698	9.40261	9.37299	9.61914	9.71846	9.63273	9.5893	9.93083	9.34466	9.37851	10.0126	10.3291
GSTM2	9.14986	9.56976	9.07761	8.94958	9.25277	9.18355	9.27143	9.34346	9.83321	9.15744	9.40795	9.45579	10.4777	9.62954	8.9012	8.9299	9.31191	9.18045	9.21713	10.06	9.01136	8.90322	9.30312	9.69997	9.86786	9.85728	9.43571	9.19488	9.69893	9.20295	9.5418	9.561	9.41781	9.52737	9.94818	10.5171	10.1988	10.2953	9.77727	9.74504	9.87907	10.1341	9.98839	9.99604	10.3783	9.67242	9.7653	10.3062	10.7219
GSTM3	8.69068	9.77268	8.0268	7.84668	8.1698	8.30976	8.33982	8.33986	8.25256	8.78238	7.26849	8.01644	10.5976	9.19296	7.69928	8.30345	8.30976	7.67634	8.61624	10.7973	8.41865	8.37458	9.50332	9.24845	10.5851	11.2266	10.6601	9.88224	10.074	10.6962	10.7519	10.931	10.0851	10.4212	9.85168	10.1002	10.9373	10.7569	10.2508	10.6621	10.5439	10.1915	11.4032	9.86199	10.2077	9.62353	10.7114	10.3573	11.1969
GSTM4	5.72874	5.93585	5.56438	5.38546	5.41472	6.58258	5.51087	6.2561	6.91318	6.05898	6.03694	6.47919	7.0663	5.88167	5.42736	5.54734	5.98444	5.65932	5.77535	8.49408	6.85233	7.10488	7.11401	6.87116	8.46864	7.63793	8.40137	8.06944	8.33409	8.28025	8.78319	8.80643	8.3581	8.36654	7.4792	8.07025	8.21414	7.87235	8.11647	8.22263	7.65801	7.0624	8.29563	7.30393	7.90582	7.50851	8.13286	7.72375	8.09308
GSTM5	8.78874	9.30102	9.31069	8.6857	8.60479	9.58163	9.29931	8.43026	9.15356	8.78179	9.26362	9.5335	9.18473	8.83296	8.80309	8.24934	9.34814	8.6773	9.00223	9.47814	9.36704	8.82362	9.17458	9.18581	9.10405	9.59401	9.16682	8.78706	9.06963	8.79159	9.15038	8.80305	8.85881	8.82575	10.5476	10.2571	9.31659	9.545	8.96507	8.29987	9.75961	9.29384	9.36588	9.43511	10.6087	9.6423	8.7849	9.24289	9.86866
GSTP1	10.2681	10.1918	9.01458	10.0388	9.78441	8.26633	10.0506	10.5141	9.94612	10.3975	8.46113	7.94559	10.7013	10.14	9.74581	9.98133	9.87027	9.56763	9.40199	10.4177	10.4173	10.3162	10.9172	10.3181	10.0325	10.0371	10.0203	10.0805	9.73035	10.2736	10.7725	10.7665	10.2295	10.3493	9.67331	9.42887	10.1595	9.75346	10.2491	9.64065	10.1996	9.67404	10.0373	11.0822	10.0988	10.1139	10.091	10.1733	10.3078
GSTT2	6.19175	6.43254	6.45822	6.73344	6.24284	6.3396	7.34398	7.08645	6.70719	6.77539	6.58012	6.06069	7.4403	6.42378	6.36381	7.15315	6.66099	6.33172	6.09855	7.4857	7.00258	7.30227	7.33162	6.91715	7.24588	7.1902	9.3218	8.27169	6.85419	9.02008	9.52686	8.25782	8.30833	7.97798	7.23525	6.67836	8.47561	7.02974	7.64611	9.20238	8.19021	6.85692	7.42445	7.18905	7.35843	6.94111	7.60058	6.93562	6.98044
HBEGF	5.71083	5.60633	5.71624	5.72512	5.93415	5.62778	5.85691	5.55946	5.4315	5.59236	5.557	5.75436	5.57112	5.74136	5.78965	5.71083	5.73832	5.96932	5.79367	6.40728	6.79138	6.8016	6.20312	6.60044	6.51346	7.06211	6.69403	6.7363	6.33277	6.29897	6.61615	6.43614	6.70001	6.38321	6.75524	6.92653	7.0701	7.08093	6.97851	7.01704	6.8934	7.04817	6.74113	6.81824	6.9398	7.01064	6.91084	6.95075	6.8683
HGF	4.12096	4.07101	4.43014	4.62209	4.21742	4.37077	4.02473	4.44031	4.33182	4.7162	4.39991	5.09486	4.56103	4.35875	4.13257	4.06142	4.18011	4.26207	4.31336	6.41777	5.61966	6.50456	7.82201	5.91735	6.34231	5.50817	6.62581	7.45997	6.05927	5.83085	5.46269	6.95404	7.48928	7.0573	5.92469	7.03187	6.64988	6.48069	5.22483	6.71708	5.60757	7.75201	6.51384	5.55868	6.42612	7.03088	7.95022	7.15538	5.43554
HMOX1	7.54288	8.23914	7.47433	8.59117	7.07042	7.33232	7.74613	8.6489	9.0889	7.6534	6.93741	7.7799	9.53251	8.04897	7.10073	7.15869	7.27014	7.11747	7.32906	8.10094	9.65874	8.86293	8.75497	10.2678	7.50689	8.39415	7.6782	9.53937	8.35451	7.86534	9.12287	8.94179	9.30071	8.21462	7.84507	8.16238	8.50084	7.96222	7.47007	6.86211	7.64774	7.29143	7.89256	8.89954	7.93058	7.7237	7.42677	7.99102	7.89942
HSP90AA1	13.1995	13.8914	12.3463	14.077	12.6614	9.93321	13.0698	12.8086	13.707	13.7601	12.0817	11.9169	13.6913	13.4214	12.6676	12.9195	12.5701	12.3689	12.7641	13.5678	13.5583	13.3861	13.224	13.7776	13.5577	13.4901	13.4546	13.7753	13.085	13.55	13.4565	13.3216	13.2468	13.6007	11.0051	12.0328	13.6569	12.1296	13.171	13.4957	12.6684	11.7006	13.4012	13.309	12.6714	12.5004	13.2784	13.5858	13.0903
HSP90AB1	9.8104	11.9244	7.24571	11.6854	8.00749	5.83853	9.48801	9.28618	8.68334	10.2942	8.13025	6.52481	10.4649	8.90025	7.8534	9.25555	8.17297	7.70578	8.71642	11.2327	10.0815	10.0628	10.1831	11.299	11.9444	11.1731	11.8573	12.2222	10.5257	11.6076	12.3382	11.7318	11.1248	11.4245	8.3269	8.70094	11.7094	9.37534	11.5249	12.2182	11.1428	8.81801	11.2209	10.4133	9.41962	8.91603	11.0458	10.2438	11.0445
KEAP1	9.77541	9.52771	8.61387	9.99243	9.42285	7.6781	9.23335	9.58422	8.07367	9.32732	6.94081	7.43785	9.65387	9.63675	9.39645	9.55447	8.8067	9.00643	8.79731	9.68432	10.7679	10.657	10.1649	10.2026	9.62142	9.523	9.44614	9.50159	8.70099	9.95691	9.39175	9.67937	9.42209	9.62721	8.3122	8.68517	9.35802	9.18385	9.67439	9.66468	9.49277	9.36158	9.79056	10.4858	9.57483	9.80794	9.53472	9.55205	9.53904
MAFF	6.49288	9.51373	6.53004	9.1642	4.90802	8.92977	6.63712	9.73124	12.1065	9.44383	8.96761	7.73313	6.72327	9.85176	7.20977	7.46352	7.52701	10.2372	9.20522	8.49398	8.59107	9.26316	11.4853	9.46469	6.7671	8.3694	6.76858	9.91931	5.50508	9.01342	8.63393	8.20833	10.3883	8.31889	8.66205	8.37665	7.9095	8.98408	7.26632	7.44612	6.95638	9.11236	7.97735	8.76656	8.8033	8.33338	8.92909	7.67008	6.99452
MAFG	6.83466	6.89796	6.58609	7.52689	6.69354	6.83198	6.60289	6.361	6.82604	6.99195	6.22401	6.69354	6.60035	6.71864	6.69354	6.48275	6.65205	6.67687	6.57025	8.49354	8.40917	8.14169	8.26824	8.3371	8.55137	8.50914	8.64556	8.64052	8.37775	8.7293	8.46527	8.4632	8.50963	8.6339	8.45443	8.2155	8.06417	7.84019	7.99409	8.20898	7.92609	8.09915	8.04125	7.69226	8.00257	8.07001	8.17096	8.14665	7.9292
ME1	7.82879	8.09331	7.49659	7.4827	7.817	7.91803	7.41758	8.28927	7.66513	7.97553	5.93552	5.98733	7.82112	8.32316	7.55179	7.78095	7.01751	7.39527	6.97492	9.45001	9.03161	8.31373	9.04589	8.89002	9.40285	8.44037	9.11804	9.1455	8.53556	9.4385	9.77998	9.45317	9.27699	9.12226	7.64011	6.93219	9.2853	8.78368	9.28188	9.38746	9.00996	8.3243	9.21065	9.05058	8.50583	8.04475	8.88062	8.54335	8.12097
MGST2	7.10243	6.92024	6.79357	7.44198	6.66383	6.72033	7.04743	7.15033	7.4759	7.49288	6.75951	7.52559	7.9293	7.12539	6.63638	6.63561	7.03538	6.69103	6.9754	8.50797	8.40615	7.91586	7.9834	8.90047	8.58612	8.42269	8.35066	8.69586	7.57081	8.60416	8.74774	8.58472	8.35249	8.53485	8.38501	8.27346	8.35651	8.13314	8.15397	8.17349	8.3258	7.86276	8.49836	8.20694	8.35009	8.20331	8.08271	8.27415	8.34626
MGST3	10.8678	11.0895	10.1018	10.6943	10.5296	9.35885	10.6532	11.0526	10.5075	10.8825	9.37811	8.74777	11.3751	11.1839	9.93099	10.3218	10.4923	9.69332	9.907	12.686	11.6342	11.2886	11.108	11.0928	12.4189	11.9828	12.4702	11.6071	11.9784	12.6496	12.3831	12.3525	12.2586	12.3169	10.9772	10.4716	12.2073	11.4072	12.0456	12.1922	11.7932	10.9605	12.0965	11.7717	11.0646	10.7986	11.8357	11.07	11.7927
NFE2L2	10.4293	10.7507	9.59636	11.1424	9.90821	8.73118	9.95139	10.4061	9.75349	10.8824	7.68584	7.28678	10.9517	10.7983	9.53819	10.2867	9.83107	9.42407	8.97578	10.0771	11.4079	10.9528	10.8255	10.8742	10.2737	10.1358	9.93326	10.8189	9.50521	10.0061	10.9605	10.3992	10.5677	10.6678	9.15639	9.6494	10.1179	10.1236	10.5662	9.83385	10.6058	10.0016	10.3736	11.4987	10.5118	10.4759	10.4404	10.5913	9.99975
NQO1	8.09361	8.85632	7.25333	8.13198	6.78871	6.81341	7.96854	8.048	7.91808	8.76337	7.41569	7.26363	8.69585	7.52872	7.43494	7.72121	7.36253	7.08371	7.09177	9.32527	9.37391	8.36441	9.01364	8.75366	9.1	10.0681	8.81778	10.7033	8.47024	8.83147	12.038	9.50366	8.79122	9.00176	8.19947	8.92125	10.8805	8.40543	11.3256	8.7881	10.2195	7.94081	9.39231	9.40632	10.08	8.44261	9.17579	10.7685	9.92255
NRG1	4.71469	4.63662	4.88854	4.58968	4.70979	5.18064	4.73305	4.49541	5.0881	4.37599	5.21527	5.37407	4.41318	4.62548	4.72323	4.64667	4.87099	4.77186	4.95678	7.64006	5.60391	5.82713	5.41379	5.4546	7.49994	6.95488	7.39071	6.31609	6.97055	7.54719	7.64924	7.30992	6.93381	6.48266	6.09807	5.93818	6.82911	6.60069	7.13996	7.73371	6.66325	6.35492	7.44732	5.57381	6.04086	6.23804	6.44315	5.65408	6.01067
PDGFB	5.66825	5.77668	5.95071	5.9697	5.93866	6.0952	5.93866	5.91321	7.36121	5.70214	6.12324	6.39771	5.81409	5.83739	5.93866	5.93161	5.96598	5.99602	6.22856	6.93524	6.79242	7.16992	6.66111	6.9942	6.95679	7.18684	7.0008	6.97778	7.34079	6.95205	7.10486	7.21173	7.07348	7.22559	7.16	7.57035	7.28209	7.3691	6.94941	7.19408	7.16546	7.53977	7.24118	7.00666	7.40828	7.37508	7.15908	7.3876	7.19965
PGD	7.94732	8.33577	7.11606	7.99141	7.90059	7.65538	7.79381	8.09993	8.30079	8.50947	8.08607	7.91391	8.47857	8.07059	7.83754	8.05144	8.05098	7.65413	7.69054	9.45207	8.65711	8.48938	8.55319	8.33063	9.39375	8.73339	9.48746	9.52613	8.69306	9.26639	9.8419	9.66432	9.44251	9.13766	8.53612	8.40693	9.74139	8.67713	9.54755	9.5046	8.89165	8.35791	9.24756	9.21768	8.85907	8.6373	8.76432	8.50041	9.13418
PPARD	6.57221	6.61221	7.24228	6.37476	6.58595	7.94958	6.56448	6.29391	7.10443	6.51759	7.83744	8.04819	6.41426	6.31553	6.67712	6.39924	6.69484	7.01995	6.88973	7.493	7.60991	7.13428	7.34596	7.75495	6.75201	7.49912	7.01097	7.1829	8.13648	7.02734	6.98219	6.91144	7.15562	6.54778	7.47616	8.34584	7.05984	7.61635	7.33171	6.95721	7.45363	7.78774	7.04232	7.07326	7.60744	7.72239	7.11233	7.49114	7.64178
PRDX1	12.148	12.0216	9.99588	12.2334	11.4547	8.78015	11.4299	12.3437	11.2575	12.3174	9.53211	8.29683	12.6128	12.3529	10.8638	12.0928	11.1792	10.7672	11.0226	12.0593	12.368	12.0865	11.9266	11.7994	11.7848	11.7189	11.8371	11.8516	11.2988	12.0898	12.0611	12.2251	11.7916	12.0197	10.3528	10.3532	11.814	10.9503	11.8098	11.8375	11.6252	10.7063	11.9172	12.8204	11.2942	11.0839	11.7589	11.655	11.689
PRDX6	10.5242	10.7445	9.70582	10.5778	10.1471	9.21491	10.2812	10.09	9.89786	11.3266	8.10594	8.11408	11.3177	10.6537	9.55858	10.701	10.061	9.55959	10.1471	11.2087	11.1061	10.424	11.0694	10.6189	11.1963	11.03	11.1286	10.9327	10.6354	10.825	11.5856	11.259	10.6411	11.2294	9.6689	9.89633	11.0916	10.4732	11.2424	11.2908	11.1319	10.3739	11.1409	11.9051	11.2521	10.052	10.9011	10.9109	11.406
PTGR1	5.60133	6.25095	5.08437	5.48058	5.23005	5.54165	5.76799	5.67367	5.95659	6.28575	5.57679	5.60064	6.2646	5.7854	5.48484	5.44928	5.44362	5.56573	5.60043	8.54978	6.62762	5.76907	6.42334	5.82509	8.95277	8.30752	8.58188	8.5091	7.49347	8.7079	9.04286	8.7695	8.05215	8.77491	6.00099	6.83429	9.02304	7.3812	8.60181	8.76074	8.11929	7.21715	8.65478	6.89251	7.16951	6.26865	8.02292	7.20355	7.60131
RXRA	9.14276	9.20338	9.40305	9.70979	8.94274	8.85621	9.31046	8.63316	8.76128	9.83071	8.1414	8.70797	9.23933	9.12499	9.3276	8.81802	8.99172	8.95785	9.1156	9.84364	10.2048	10.1049	10.2353	9.94709	9.77811	10.0404	9.95679	10.0505	9.48647	9.82506	9.87039	9.85403	9.92691	10.1922	9.66785	10.0981	9.6113	9.95995	9.69408	9.43222	9.96283	10.1521	10.069	9.71843	10.6349	10.2437	10.0778	10.6632	9.45025
SERPINA1	7.01006	6.51331	6.08817	7.51077	6.18004	6.54671	6.52828	9.74367	8.83154	8.33732	5.86691	6.01924	10.611	7.02266	6.26463	5.87061	5.8362	6.22906	7.04789	7.14579	9.53709	8.0696	8.38532	10.8524	7.34331	7.37121	6.63376	9.51508	6.72168	7.84662	7.71269	9.62458	7.1788	7.38416	7.12242	7.12108	9.50188	7.71468	7.33555	7.33109	7.18089	7.15222	7.45359	8.17255	7.20891	7.50095	7.13502	7.53709	7.55387
SLC2A1	8.81862	8.69532	8.69532	8.94973	8.53483	8.97765	8.59992	8.69907	9.61121	8.72162	8.69532	8.80018	8.78855	9.50238	8.42828	8.56214	8.52647	8.40242	8.13915	10.2503	10.347	10.3693	9.89131	9.92039	10.0072	10.3247	10.0902	9.8698	9.91209	10.1271	10.1502	10.5915	10.2657	9.95193	10.7616	10.5734	10.3438	10.9721	10.0733	9.66092	10.3849	10.034	10.106	10.0733	10.5499	10.3136	10.1248	9.62768	10.1173
SLC2A10	5.68061	6.1619	5.8336	5.39129	5.49957	6.73272	5.55821	5.75739	6.10195	6.4498	6.47359	6.51796	6.05258	5.67002	5.44341	5.56692	6.01375	5.46156	5.39495	6.88853	6.51238	6.25287	6.30526	6.33207	6.55668	6.49081	6.45742	6.42209	6.55361	5.99076	5.86686	6.5995	6.51271	6.83521	6.94385	6.95839	6.16749	6.66768	6.05768	6.30124	6.54079	6.51855	6.4571	6.70353	7.08992	6.85116	6.52899	6.9452	6.81173
SLC2A11	5.97579	6.10626	5.27423	6.32186	6.16256	5.19037	5.84837	6.62647	5.30475	6.51776	5.42949	4.79791	6.33476	6.31233	6.08867	6.13387	5.45599	5.71716	5.82208	7.53528	7.0776	7.14273	6.83356	6.65597	7.74404	7.07513	8.18233	7.03099	7.10036	7.96911	7.6826	7.74538	7.45702	7.9417	6.39967	6.10042	7.74963	6.66174	7.65084	8.20587	7.53142	6.95092	7.25794	7.54993	6.34123	6.83298	7.59726	6.62558	7.06048
SLC2A12	4.42971	4.37049	4.69996	4.39061	4.49078	4.69448	4.39035	4.4709	4.79351	4.40079	4.65058	4.98972	4.32128	4.44453	4.43015	4.18374	4.45726	4.41329	4.47869	5.75796	5.46322	5.43352	5.49613	5.66248	5.62688	5.64424	5.80109	6.11079	6.06881	5.54997	5.7612	5.69559	5.52403	5.89872	6.10564	6.13367	5.81213	6.19868	6.09415	5.89286	6.0528	5.93621	5.99305	5.50938	6.17192	6.0196	6.14615	5.9188	6.24839
SLC2A13	6.7956	7.34916	6.37125	6.18453	6.35158	6.4289	6.57083	6.08206	6.72219	6.29906	6.51478	7.5028	6.5494	6.51044	6.49878	5.6399	6.52843	6.70903	6.18614	11.6083	6.97641	8.17914	7.04881	6.98173	11.3792	11.1467	11.3851	11.241	10.9402	11.3094	11.0383	11.0705	11.0563	11.5416	9.14237	9.62972	11.275	11.0445	11.2467	11.5159	10.9681	10.8612	11.3711	7.16345	10.869	10.6115	11.4435	10.1894	10.9761
SLC2A2	4.29003	4.04864	4.29003	4.16744	4.24757	4.86944	4.26011	4.08898	4.66329	4.00364	4.96457	4.91842	4.14004	4.19558	4.25401	4.17472	4.42084	4.32781	4.44126	4.52338	4.51518	4.46483	4.65615	4.87034	4.45359	4.50751	4.52005	4.44062	4.63974	4.49982	4.49842	4.29662	4.57636	4.40658	4.7456	4.94012	4.20307	4.47876	4.35922	4.52165	4.30385	4.54643	4.27473	4.38956	4.62003	4.78236	4.43642	4.43554	4.79833
SLC2A3	7.48592	8.4004	6.33799	7.96555	6.99085	6.42558	7.19704	8.46113	10.5746	7.88658	7.69182	8.55635	8.30495	10.4181	7.11214	8.20378	5.71339	7.47782	6.69528	9.7811	8.54943	10.1403	9.59852	9.11209	9.69965	9.34093	9.63089	9.70125	8.90049	9.99175	9.79592	10.0867	10.2291	9.8832	8.79868	8.84151	9.80981	9.78705	9.31436	10.0123	9.05096	9.30043	9.56275	8.36494	9.63166	9.44001	9.91048	8.49235	8.92606
SLC2A4	5.04911	5.08407	5.0794	5.13672	5.35022	5.5204	4.99521	4.99203	4.96468	5.2805	5.22639	5.13672	4.9382	5.15075	5.13672	5.10223	5.29484	5.21007	5.54278	5.60186	5.64676	5.42177	5.47305	5.62675	5.48902	5.68284	5.57287	5.80294	5.69849	5.48308	5.57577	5.83607	5.49084	5.41464	6.46014	7.08653	6.42796	6.70367	6.48543	6.38998	6.36467	6.39334	6.35633	6.30359	6.80419	6.88107	5.93055	6.61471	6.54835
SLC2A5	7.67419	7.06669	7.31595	8.38528	7.08068	7.69911	7.90107	9.16801	9.64189	8.52495	7.31807	7.52156	10.2667	8.8122	7.25287	6.79913	6.84887	6.86125	8.2945	7.38983	8.348	7.33366	6.92377	10.1184	7.36303	7.5348	7.59233	8.89477	7.28687	8.59254	7.97343	8.64617	6.78612	7.71726	7.73743	7.89374	8.77057	7.86487	7.85539	7.14465	7.35659	7.1409	7.38962	8.58175	7.17647	7.30161	6.75298	8.10515	8.22887
SLC2A6	6.31916	6.07985	6.14121	6.08021	6.39347	6.68414	6.12897	6.37086	5.52428	6.08779	5.38925	5.86002	6.15216	6.21109	6.22116	6.15397	5.8575	6.33336	6.09932	8.57373	7.34197	7.80623	7.85525	7.50775	8.64227	8.43579	8.45043	8.03584	8.04199	8.6113	8.42906	8.41452	8.30768	8.58346	7.72677	7.73615	8.69877	8.56653	8.51406	8.6613	8.463	8.5208	8.60971	7.72176	8.62569	8.38487	8.31157	8.31382	8.35392
SLC2A8	6.95057	6.25014	6.12365	5.98571	5.98736	5.58773	6.50491	5.93777	5.71277	5.64759	5.77599	5.89404	6.69484	6.60789	5.98687	6.12304	6.08439	6.33248	6.54488	6.39988	6.0709	7.42511	7.15155	6.88064	6.87797	6.29005	6.34005	5.95581	6.27325	6.04333	6.69751	6.10318	6.35118	5.99239	6.1405	5.7989	6.38792	6.00658	5.49418	5.77545	6.25066	6.20916	6.19952	6.51169	5.6802	6.46978	5.99653	6.26007	6.39514
SLC2A9	6.05084	5.91236	5.97843	5.88079	6.06299	5.83355	5.85912	5.7391	5.63489	5.70581	5.72044	5.83557	5.78957	5.77607	6.0277	5.97395	5.84796	6.00658	5.88079	6.31876	6.39712	6.27012	6.36423	6.15464	6.53678	6.67176	6.43919	6.64854	6.42133	6.51162	6.48461	6.53845	6.50695	6.32603	6.96209	7.24022	6.579	6.85282	6.76258	6.61728	6.69082	7.00316	6.65465	6.22803	6.90189	6.81868	6.69485	6.91147	6.63394
SLC39A1	7.679	7.51075	7.57109	7.73278	7.53786	7.37051	7.70333	8.02492	7.71096	8.0821	7.06024	7.14978	7.91515	7.63523	7.39228	7.59546	7.59411	7.4752	7.41906	7.72747	8.03062	7.60434	8.00479	7.89672	7.92014	7.67965	7.70698	8.11473	7.78937	7.89627	8.04553	8.7076	8.26288	7.73641	7.32525	8.05762	7.82784	7.72105	7.68873	7.4491	7.80951	7.80025	7.96227	8.09553	8.08131	8.00562	8.10872	7.86262	7.87863
SLC39A10	7.44976	7.803	6.17968	7.64509	7.52725	5.64249	7.81599	7.83667	6.55165	8.45465	6.77533	6.31493	8.22663	8.24739	6.97248	7.82195	7.49824	6.5648	6.3199	11.5026	7.81785	8.97791	7.70367	7.09435	11.6052	10.7686	11.4628	10.8088	11.0362	11.6509	11.1595	11.4045	11.4229	11.7016	8.30569	7.82626	11.5998	10.5409	11.1606	11.7741	11.0633	9.8471	11.4768	8.54641	9.77403	9.76256	11.5186	8.4342	9.8098
SLC39A11	8.40517	8.10047	8.01214	8.3898	8.22773	7.37471	7.77804	8.15936	7.29706	8.86303	6.8238	6.84872	8.09951	7.96411	8.40502	8.20899	7.98067	7.47981	7.61641	8.08173	9.78827	9.50675	9.27342	9.42521	8.46866	8.3022	8.25191	8.20313	8.1228	8.58693	7.67438	8.3335	8.19125	8.68	7.7064	8.18295	8.41377	7.99658	8.78761	8.30908	8.57599	8.53888	8.81349	9.40936	9.05922	8.70904	8.71587	8.7416	8.6234
SLC39A12	7.31798	7.42668	6.72492	7.38764	6.28535	5.5459	7.10537	6.73252	6.22065	9.15525	4.61779	5.38524	8.30587	7.8382	5.78666	6.96472	7.12626	5.485	5.18928	9.56889	8.1979	7.15784	8.6358	5.70204	9.76707	9.13041	9.2757	9.8245	8.46454	8.65516	9.55857	9.33071	9.70155	9.85035	7.56403	8.12981	8.68282	9.06796	9.63752	9.26449	9.55798	9.25932	9.21339	8.6473	10.0054	9.04854	10.2275	9.50531	7.08038
SLC39A13	7.55085	7.48914	7.15663	7.59738	7.67821	7.25828	7.52702	7.91174	6.91649	7.65144	5.96946	6.13627	7.80339	7.82912	7.52702	7.70484	7.17817	7.48776	7.38706	8.24835	8.62831	8.6858	8.59409	8.40071	8.30063	7.73117	8.25847	7.82269	7.41654	8.34635	7.87017	8.29252	8.1892	8.43667	7.52905	7.49597	8.22678	8.2013	8.30083	8.31552	8.58233	8.32202	8.37131	8.53088	8.39312	8.14375	8.46872	8.28952	8.08591
SLC39A14	8.12493	9.08639	8.06281	9.25142	7.29557	8.08482	7.70923	8.73177	8.44094	9.50251	7.56202	7.95442	9.55307	8.04871	7.42746	7.97075	7.94569	7.30904	7.23255	9.43375	9.35087	8.31769	10.226	9.37166	9.09054	9.21267	9.00161	9.65778	8.58062	9.46384	9.0662	10.1916	10.5518	9.65147	7.24787	8.4256	9.4587	8.59944	8.84852	9.3002	9.15263	8.71108	9.19649	8.45874	8.44033	8.33517	10.2953	8.23531	8.18217
SLC39A2	7.60039	7.66679	8.04912	7.63525	7.7762	8.44695	7.74049	7.47205	8.2186	7.45519	8.4561	8.41364	7.56832	7.45191	7.667	7.66944	8.20386	7.97914	8.00507	8.26704	8.34778	8.07618	8.03101	8.69435	7.79423	8.04332	7.89334	7.77066	8.30123	8.28355	7.99542	8.03758	8.13543	7.98021	8.94745	9.14392	8.25858	8.5848	8.42158	8.05769	8.19105	8.39555	8.19604	8.11449	8.63437	8.47986	8.37707	8.44189	8.50295
SLC39A3	6.97248	6.98372	7.39834	6.64573	6.99896	7.44915	6.788	6.775	7.2988	6.49406	7.31306	7.6483	6.74872	6.75974	7.11101	6.76938	7.19913	7.26784	7.04254	8.23813	7.81475	7.71412	7.79997	7.81382	8.32418	8.12993	8.20353	7.945	8.42432	8.39112	7.971	8.29384	8.0999	7.96516	8.43221	8.47522	7.87691	8.05142	7.86841	8.13647	8.10208	8.14182	7.9252	7.32352	8.13376	8.288	7.90044	8.13898	8.08976
SLC39A4	6.65862	6.67369	6.83014	6.9311	6.56564	7.54913	6.48872	6.50823	6.77541	6.78094	6.8048	7.11954	6.67369	6.75168	6.57787	6.35177	6.56422	6.57265	6.86851	7.88299	6.99435	7.05225	7.42853	7.3351	7.90719	7.47963	7.93442	7.50583	8.00575	7.65296	7.65271	8.16898	7.55291	7.66868	7.78083	7.90152	8.31936	8.63366	8.04018	8.18053	8.03956	8.22853	8.01099	7.37608	8.01827	7.88898	8.02004	7.82989	7.93472
SLC39A5	5.69242	5.61417	5.81283	5.63306	5.68981	6.23892	5.59978	5.40982	5.82089	5.498	5.76307	6.55358	5.58418	5.66128	6.01142	5.73858	5.82197	5.90834	5.74055	6.26658	6.16351	6.30883	6.07673	5.83535	6.27899	6.41851	6.26531	6.25543	6.73636	6.18614	6.37208	6.28112	6.2665	6.18524	7.34104	7.14676	6.50716	6.75669	6.4395	6.39502	6.30463	6.73	6.37172	5.99259	6.61524	6.6604	6.16729	6.66185	6.5289
SLC39A6	8.81697	9.29234	7.38643	9.29393	8.02268	6.2444	8.02268	9.07971	6.76074	8.95501	6.88515	5.12957	9.15756	8.80197	7.43433	8.95487	7.72208	6.54585	7.26319	8.53905	9.1133	9.07134	8.6691	9.0482	9.15734	8.58474	8.937	9.20285	7.85203	8.97592	8.96075	9.11514	8.78748	8.76077	6.88647	6.52177	9.22502	7.46743	8.73478	9.31761	8.63782	7.33253	9.18875	10.1996	7.45278	7.81265	8.99344	8.13865	7.99567
SLC39A7	7.38778	7.07406	6.90657	7.27289	7.64956	6.47851	7.15921	7.87332	7.13774	7.08431	6.46539	6.59531	7.76517	8.09902	7.49412	7.4748	6.99749	7.09222	7.24814	8.18111	7.78806	8.02479	7.90546	7.84046	8.15733	7.63443	8.066	7.56784	7.32156	8.05956	7.67221	7.88724	7.87981	8.04118	7.62089	7.39694	7.94884	7.92359	7.87044	7.94493	8.08841	7.86951	8.13517	8.32107	7.98111	7.93936	7.84266	7.75402	7.78437
SLC39A8	6.13583	5.76977	5.82229	6.22866	5.34636	5.55867	5.69961	6.4016	6.09342	6.60448	5.75921	5.65801	6.55667	6.56123	5.40917	6.00096	6.13494	5.12822	5.51538	6.5501	6.5212	6.25139	6.66901	6.35058	7.26361	6.56346	6.86491	6.83551	6.41733	6.50056	7.66622	7.61177	6.50056	6.11174	6.69347	6.77365	6.79303	7.35206	7.34767	7.36152	7.45343	6.45812	6.88934	7.00213	7.05723	6.76798	6.52673	6.26998	7.36188
SLC39A9	5.13998	5.50994	5.70331	5.13672	5.44807	6.14941	5.61624	5.50994	5.89095	5.17926	6.22512	6.1487	5.54847	5.50994	5.45068	5.41049	5.58602	5.58432	5.38955	6.78738	6.45289	6.19305	6.43641	6.54493	6.62258	6.68144	6.65984	6.63375	6.6748	6.48312	7.24408	6.62258	6.52648	6.31482	6.38053	6.56446	6.40863	6.60941	6.11627	6.44627	6.28635	6.52956	6.45499	6.23301	6.68255	6.23407	6.10582	6.31174	6.69343
SLC5A1	5.77964	5.86539	5.92875	5.69889	5.78966	6.23197	5.81441	5.49634	6.21202	5.70053	6.35529	6.29084	5.61074	5.71952	5.85165	5.75571	5.79945	5.92717	6.02022	6.88201	6.76868	6.91008	6.55156	6.78114	6.58643	6.94657	6.51867	6.65208	6.9198	6.90894	6.83786	6.56377	6.77359	6.59415	6.8667	7.32195	6.79882	6.98603	6.99274	6.92007	6.68712	6.80185	6.696	6.77982	6.97456	6.82386	6.65498	6.83051	6.82345
SLC5A10	6.78355	6.97908	7.05583	6.92829	6.94311	7.08719	6.87994	6.77277	6.95516	6.54782	7.06611	7.25432	6.85691	6.90728	6.98719	7.00727	7.03377	7.19571	7.19798	7.59869	7.81867	7.31111	7.43888	7.49688	7.55904	7.92443	7.5952	7.59612	7.91708	7.53556	7.41473	7.50786	7.44035	7.48682	8.05128	7.85414	7.78257	7.81208	7.64161	7.60522	7.67765	7.69734	7.45772	7.30974	7.84533	7.71419	7.77704	7.78476	7.68048
SLC5A11	10.057	9.91978	9.0594	10.1045	9.96742	8.54168	9.38516	9.9077	8.6902	10.3807	7.68082	7.72105	10.0914	10.4956	10.0375	9.99528	9.59462	10.2432	9.69369	8.15797	11.3702	11.9233	11.4635	10.2808	8.02527	8.56481	7.5727	7.91558	7.87724	8.57503	7.30111	7.81746	8.32717	7.60664	8.39343	8.36186	8.13013	8.21642	8.12217	8.15388	7.80973	8.49126	8.25663	11.0328	8.11547	9.28631	8.26406	8.23245	8.28638
SLC5A12	4.15622	4.06731	4.10544	4.24417	4.51229	4.29044	4.05059	4.15749	4.08698	4.25895	4.25037	4.45498	4.11689	4.16562	4.27431	4.17953	4.33211	4.47911	4.5457	4.65202	4.70343	5.01805	4.54263	4.62008	4.7296	4.99444	4.54186	4.7856	4.69215	4.49236	4.69794	4.5564	4.6438	4.70713	4.9571	4.81097	5.0681	5.30324	5.06273	5.07903	4.94707	4.84741	4.66582	4.83984	4.94346	4.80717	4.74205	4.86515	5.07765
SLC5A2	7.48088	7.30916	7.63171	7.16634	7.34912	7.7023	7.42581	7.19049	7.73161	7.20203	7.63766	7.59512	7.15984	7.17183	7.46411	7.26362	7.6106	7.66081	7.37449	7.81016	7.69862	7.51618	7.79597	7.73788	7.9358	7.91325	7.89535	7.89063	8.42096	7.87262	7.91339	7.87275	7.89065	7.93304	8.5724	8.34754	7.7513	7.89062	7.69525	7.60844	7.76822	7.99969	7.64067	7.70207	8.13928	8.10901	7.81771	7.91483	7.91738
SLC5A3	7.33217	10.0809	7.16112	10.7885	7.30392	6.97538	7.07104	7.50727	8.06145	10.0033	5.80264	6.94082	9.05887	8.07513	6.63561	7.12518	6.40452	6.43515	6.21373	9.79634	9.95652	10.1982	10.6637	10.5678	9.6593	10.3573	9.68507	11.2537	8.90444	10.1102	9.83811	8.96233	10.4081	11.0485	7.47196	8.33594	10.2728	9.71829	9.87351	9.76331	9.07868	9.46983	10.4845	8.77732	10.7109	10.7012	10.9476	10.9422	8.50028
SLC5A4	6.06139	5.81034	6.03876	5.68835	5.87071	6.52151	5.9407	5.95142	6.58523	5.66376	6.74874	6.45524	5.6946	5.6752	5.8878	5.98595	6.4528	6.29577	6.23851	6.25139	6.2404	6.20381	6.48683	6.5946	6.20545	6.35249	6.13435	6.44458	6.60639	6.34437	6.04168	6.53437	6.29918	6.0676	6.45227	6.93451	6.50158	6.75577	6.56171	6.63344	6.63056	6.71894	6.59309	6.52113	6.89615	6.77282	6.67392	6.77427	7.08592
SLC5A5	7.19932	7.16133	7.19687	6.98223	7.31329	7.48106	6.99131	7.09363	7.55359	6.91667	7.58541	7.67046	6.90648	6.96636	7.06167	6.94823	7.36539	7.35389	7.01237	8.10374	7.59652	7.28907	7.52196	7.89137	7.97618	8.02833	8.00901	7.98852	8.21674	8.06095	7.80472	7.87828	7.91034	7.9311	8.5028	8.37784	7.93918	8.2123	7.93531	8.00436	7.91237	8.19061	7.90371	7.56143	8.31633	8.15582	7.90105	8.04005	8.11808
SLC5A6	8.01981	7.87693	8.18172	8.52587	8.16383	8.3642	7.95048	7.92831	8.737	8.43931	8.0219	8.6877	8.17536	8.85897	8.04975	7.72562	7.94081	8.18881	8.21865	8.54229	8.78246	9.05758	8.81737	9.09859	8.65559	8.82045	8.57934	8.87222	8.77547	8.55145	8.77011	8.63985	8.79611	9.14918	8.44251	8.78198	8.90925	9.27646	8.50564	8.21083	8.86061	8.74311	8.74748	8.15888	9.06879	8.82363	8.7202	8.64889	8.71131
SLC5A7	5.25885	5.15266	5.67292	4.89279	4.93243	6.19308	5.17578	4.89007	6.00919	5.04967	5.84625	5.71152	5.07522	5.28724	5.28724	5.11123	5.68071	5.57593	5.51209	5.96082	6.11623	5.676	5.92094	5.83545	5.72639	5.9237	5.61446	5.82231	6.892	5.68745	5.92243	5.77526	5.88255	5.30657	6.2124	6.57331	5.69779	6.12635	5.9474	5.51746	5.73458	5.99493	5.7729	5.67977	6.11307	5.9587	5.76263	5.95219	7.29264
SLC5A8	5.41346	5.18622	5.37097	5.35974	5.56253	5.77603	5.39946	5.19335	4.99739	5.17308	5.51641	5.26198	5.2878	5.42962	5.44647	5.29568	5.37097	5.67257	5.7081	6.42583	6.07247	6.22683	5.92739	6.01145	6.50234	6.56926	6.18494	5.99611	6.45048	6.33743	6.30051	6.27716	6.21626	6.16032	6.49964	6.49186	5.82861	6.07048	5.89488	5.97945	5.96354	6.00102	6.0389	5.85097	6.14266	6.22971	5.66888	6.18327	6.08648
SLC5A9	5.55771	5.31284	6.01353	5.32531	5.58291	6.19203	5.53603	5.11814	5.90381	5.34702	6.13399	6.3166	5.41909	5.06115	5.6091	5.39259	5.70615	5.45742	6.04494	7.03693	7.0411	7.02566	6.83679	6.90951	6.84626	6.93562	6.8249	7.03417	7.33952	6.83802	6.93367	6.73348	6.90913	6.78369	7.72456	7.8245	6.80299	7.08975	6.97267	6.68706	6.8276	7.14539	6.61953	6.76459	7.28766	7.29264	6.89972	7.26397	7.04534
SLC6A1	10.5204	10.042	9.76687	8.59695	10.5546	8.40439	9.9555	10.3871	8.13031	10.2072	8.04657	7.92847	10.5429	10.8015	10.074	10.5089	10.0905	9.61432	9.33609	11.7735	10.5979	10.1344	9.90088	8.8626	11.683	10.9004	11.9274	10.4468	11.21	11.2026	11.1756	11.5537	10.5175	11.7028	10.5608	9.96055	11.5477	10.7743	11.4545	11.6606	11.2535	10.693	11.4324	11.2799	10.7775	10.2302	11.2167	10.0926	11.3961
SLC6A11	6.07263	6.05641	5.91376	5.52989	5.87194	6.10498	6.11872	5.30434	5.52176	5.77785	5.94652	6.55701	5.40964	5.80251	6.20202	6.02474	6.10701	5.89061	5.9945	8.78009	6.7598	7.30802	7.10815	6.38163	8.13152	8.30647	8.60681	7.42599	8.2255	7.61777	8.3577	7.97545	7.95495	8.65561	8.42544	8.34023	7.25933	7.96677	8.29104	8.05029	8.60271	7.95407	8.06398	7.08539	8.68286	8.21857	8.26931	8.38877	6.68612
SLC6A13	6.20339	6.45536	6.66294	5.74021	6.23875	5.19037	5.89576	4.84206	4.83823	6.01644	5.53549	5.57016	6.00591	7.16918	6.46005	5.66097	5.04967	6.13727	5.98415	7.51665	7.0411	7.29332	7.88055	7.4613	7.60163	7.47872	7.57284	6.99661	6.99984	7.48686	7.25432	7.07759	6.78748	9.27236	7.56684	6.18113	7.73521	7.32568	7.86802	8.33513	7.94213	8.0732	7.62826	7.13905	7.0694	7.71712	8.54206	7.68628	5.95457
SLC6A14	4.02752	4.18518	4.53579	4.06892	4.0369	4.54236	4.22291	4.0357	4.57838	4.21191	4.61906	4.70924	4.0317	4.17016	4.14525	4.04717	4.44152	4.37214	4.22291	4.35275	4.41128	4.30649	4.29298	4.72915	4.25651	4.33059	4.20841	4.26533	4.33505	4.18372	4.0078	4.15052	4.20352	4.23154	4.56968	4.8341	4.2214	4.41822	4.4317	4.28355	4.3631	4.52412	4.11828	4.32594	4.47003	4.47152	4.31789	4.55782	4.27975
SLC6A15	6.19277	6.29938	6.69956	6.12424	6.38411	7.18467	6.22986	6.65892	6.71947	7.0342	6.65651	6.7797	6.24165	6.2458	6.43422	6.11459	6.28226	6.74043	6.50244	9.33285	7.12866	7.37476	7.51821	7.085	9.24546	8.64053	9.00098	8.55567	8.6984	9.30851	8.87621	9.16075	8.73365	9.39505	8.07499	8.02688	9.01319	9.10797	9.26328	9.36373	9.08473	8.85979	9.30949	7.51771	8.66847	8.42525	9.37004	8.12188	8.30444
SLC6A16	5.74532	5.84484	6.18191	5.47942	5.8875	6.84925	5.56197	5.5269	6.4674	6.3112	6.74854	7.32972	5.59993	6.22037	5.67118	5.71924	6.12125	5.95376	6.15294	6.74893	6.58625	6.52083	6.6098	6.65528	6.37241	6.61357	6.56437	6.32033	7.14383	6.67487	6.18093	6.43398	6.67994	6.46259	7.33365	7.49635	6.42951	6.8102	6.61139	6.48096	6.45451	7.02552	6.62145	6.44744	6.80448	6.69188	6.48801	6.58688	7.04151
SLC6A17	7.58094	7.45264	7.70655	7.16175	7.63951	7.77637	7.49108	7.31277	7.63076	7.20689	8.09386	7.84883	7.24486	7.4898	7.76219	7.34666	7.68145	7.74229	7.58239	10.4452	8.06944	7.87032	8.0007	8.14815	10.6642	10.0044	10.4607	9.84987	9.93609	10.1889	10.2598	10.6241	10.4395	10.2801	9.31472	8.98248	10.1925	9.57307	9.97202	10.4712	9.85889	9.46363	10.2209	7.99154	9.54105	9.38271	10.1224	8.83133	9.06545
SLC6A18	6.24568	6.06755	6.17017	6.24742	6.31036	6.2418	6.17055	6.15951	6.5251	5.78694	6.28778	6.2545	6.05451	6.29065	6.41341	6.13487	6.21268	6.33959	6.63235	6.67665	6.9144	7.22667	6.61894	6.48539	6.84146	7.06051	6.86334	6.673	6.99514	6.58212	6.7544	6.86177	6.79637	6.84938	6.85305	7.19804	7.36706	7.53908	7.22248	7.38314	6.95089	7.5109	7.02414	7.12499	7.18678	7.41608	6.91122	7.42507	7.23843
SLC6A19	6.63118	6.82507	7.82824	6.67471	7.10265	7.96612	6.98779	6.5077	7.94384	6.11077	8.21138	8.35045	6.40772	6.67893	7.56919	7.12121	7.63278	7.46589	7.7638	7.69292	8.05371	8.13703	8.09148	8.23019	7.49222	7.98191	7.56606	7.88963	8.32525	7.3788	7.43026	7.57557	7.38535	7.04831	9.05287	8.31696	7.23978	8.06217	7.75091	6.90626	7.7136	8.23497	7.57774	7.56252	8.20106	8.31533	7.44769	8.12293	8.32161
SLC6A2	5.99831	5.875	6.06167	5.95132	5.88124	6.05014	6.01188	5.59174	5.82159	5.46621	6.1939	6.82158	5.59305	5.82824	5.97243	5.83984	5.81551	5.97229	6.29671	6.93331	7.1027	7.13591	6.7558	7.1893	7.17754	7.28849	7.31495	7.27551	6.89491	7.00209	7.12554	6.91269	7.10467	7.30468	8.1864	8.20001	6.57971	7.34638	6.98399	6.94843	6.93083	7.17152	6.89063	6.76118	7.40593	7.8235	6.88719	7.6782	6.9164
SLC6A20	6.17962	6.14037	7.0791	6.47943	6.20282	7.67863	6.23976	6.0011	7.10841	5.86199	7.88065	7.7567	5.57042	6.18704	6.60019	6.0368	6.93579	6.62425	6.98137	6.91985	7.00333	6.77285	7.28316	7.28095	6.78302	6.98305	7.04506	7.15475	8.13441	7.1076	7.01044	7.05148	6.9846	7.45403	8.43807	8.43485	7.21218	7.72469	7.07255	7.12708	7.10398	7.5652	7.10655	6.98297	7.72144	7.80708	6.87208	7.73662	7.60156
SLC6A3	6.47239	6.5348	6.80813	6.2636	6.34845	7.26757	6.31438	6.45992	6.45992	6.17474	6.57279	6.83755	6.43236	6.30253	6.48827	6.48735	6.39781	6.57397	6.53049	7.39184	7.15327	7.28837	7.46935	7.43171	7.25825	7.14748	7.20219	7.21382	7.67474	7.35105	7.19938	7.22659	7.18385	7.13312	7.87571	7.88712	6.91494	7.24514	7.01013	6.98077	7.29177	7.20676	7.4146	7.10843	7.66442	7.69483	7.19859	7.48976	7.29267
SLC6A4	6.71757	7.01731	7.75017	6.62283	7.14617	8.30056	6.92863	6.78204	7.72486	6.46725	8.38144	8.34725	6.64742	6.64211	7.16172	6.81683	7.56478	7.31375	7.274	7.58696	7.76124	7.51585	7.87868	7.96032	7.48731	7.75268	7.63125	7.8087	8.52601	7.58484	7.45734	7.47928	7.58536	7.00877	8.9026	8.91001	7.63193	8.28856	7.87219	7.5597	7.89237	8.15393	7.71757	7.70928	8.38658	8.22842	7.66935	8.18699	8.622
SLC6A5	5.69805	5.553	5.91357	5.49994	5.53004	6.35692	5.57583	5.63354	6.06899	5.25688	6.44277	6.64961	5.61341	5.72057	5.72309	5.60501	6.04799	5.85112	5.87413	7.00485	6.95846	6.77509	6.9469	7.12136	6.67258	6.88631	6.73733	6.97725	7.37336	6.9471	6.90345	7.02397	6.91908	6.9111	7.32899	7.97615	6.9591	7.13867	6.88316	6.65726	6.97995	7.20746	7.05369	6.97205	7.20609	7.41562	7.00595	7.56783	7.20798
SLC6A6	7.5393	6.70614	6.36365	7.1933	7.60566	7.61151	6.64828	9.61263	8.91346	8.08148	6.76338	6.24777	7.70026	8.42104	7.43487	8.08689	7.37589	9.23472	7.27461	7.90076	8.39662	8.3605	9.40073	8.371	8.2507	7.00509	8.03403	7.5348	7.55058	8.94926	7.14238	8.4981	8.97566	8.22447	6.97463	6.74145	8.59775	8.28968	8.40486	9.02813	8.58828	8.79188	8.49641	8.96856	7.49197	8.02881	8.90331	7.67614	8.56749
SLC6A7	6.78376	6.6493	6.69006	6.58214	6.63448	6.76282	6.68939	6.6097	6.39185	6.43446	6.40048	7.05003	6.64219	6.64502	6.66453	6.64278	6.59628	6.69946	6.6346	7.1025	6.49506	6.63057	6.45499	6.3516	7.52607	6.96986	7.67449	6.88763	6.97013	6.98683	7.35122	7.10014	7.04197	7.07485	7.04129	7.30482	7.23133	6.9232	7.03002	7.46265	6.497	6.83178	6.92215	6.49132	6.80494	6.61735	6.94549	6.82745	6.68282
SLC6A8	9.29122	9.9134	7.79435	9.86605	8.7803	6.45767	9.06212	9.38088	8.71052	9.80438	8.13044	7.14988	9.8473	9.64949	9.07288	9.57066	9.22354	9.65874	8.92035	8.97102	9.8427	9.50721	9.88554	8.74515	9.75591	9.00213	9.44815	9.11035	8.47757	8.88978	9.31015	9.14867	9.71634	9.22198	8.39908	8.25739	9.51216	8.87096	9.45922	9.46299	9.12853	9.04628	8.86246	10.125	8.49217	9.1529	9.2406	8.68144	8.74128
SLC6A9	5.99196	6.6495	6.22952	6.24182	6.21123	6.64295	6.12721	6.76609	6.02684	7.45845	6.65227	6.06341	6.8601	6.60135	6.01831	6.27713	6.45205	6.25201	6.08382	6.57127	6.80848	7.35955	6.64517	6.59414	6.79117	6.53247	6.89491	6.77684	6.89412	6.4849	6.51265	6.88202	6.7365	6.71817	7.01916	7.32757	6.64151	6.67777	6.33798	6.40398	6.56571	6.62064	6.3077	7.93784	6.80174	7.24391	6.63569	6.36963	6.85575
SLC7A11	9.04998	8.71531	7.88481	9.75587	8.9231	7.76741	8.71531	9.19295	8.08012	9.73979	7.79928	7.85417	10.2836	9.07462	8.06414	9.79162	8.39793	7.8888	8.1423	9.33709	8.53649	8.74696	9.28431	7.95907	9.60855	9.08025	9.59712	10.2293	9.29985	8.9029	10.0556	9.72091	9.62846	9.56075	8.17196	8.34504	10.2263	8.93713	10.0455	9.97225	10.2828	9.17529	9.52436	10.8211	9.22639	8.84437	9.54137	9.15846	9.52216
SOD3	8.30593	8.09549	8.80201	7.94917	8.38404	8.91659	8.4302	8.22788	8.90596	8.01331	9.28429	9.03944	7.98478	8.04079	8.72195	8.21138	8.91659	8.64588	8.80843	8.61636	8.68495	8.53934	9.03152	8.48567	8.70059	8.80309	8.57904	8.5494	9.23243	8.14587	8.50229	8.72322	8.76528	7.99831	9.58201	9.65758	8.23804	9.04114	8.54118	8.11324	8.78623	9.13064	8.62846	8.47823	9.32408	9.37467	8.90092	9.26213	9.12444
SQSTM1	9.2004	9.48739	7.82572	10.8556	8.18682	6.7678	9.39456	7.85312	8.9408	9.14353	6.18682	7.06248	8.33693	9.16297	8.94191	8.12329	7.44854	8.50464	8.62019	7.5088	9.59158	10.4336	10.0591	10.6726	8.51092	8.33834	7.87113	9.84035	7.3211	7.94276	9.44309	8.08674	8.62352	8.89872	7.3993	8.10096	8.01385	8.11396	8.23234	7.66867	8.47768	8.38237	8.27155	8.05737	8.47782	8.60768	8.43645	9.56095	8.18969
SRXN1	7.73838	7.80966	8.04731	7.86639	7.41538	8.35707	7.64648	7.65667	8.25798	7.97103	8.45794	8.36456	7.67863	7.34297	7.65763	7.51635	8.01439	7.89095	7.80966	9.86003	9.14233	8.33487	9.40256	9.16691	9.79857	9.65787	9.91728	10.0486	9.7364	9.98081	9.79023	9.91304	9.99158	9.87163	9.597	9.15214	9.67056	8.95667	9.46466	9.40046	9.31054	8.97292	9.54335	8.50703	9.36635	8.7983	9.35089	9.6989	9.26944
TGFA	9.7995	9.91979	9.31229	9.18284	9.78065	8.41677	9.37178	9.76923	8.98201	9.77717	8.6434	7.9981	9.92778	9.99	9.86552	9.95647	9.55284	9.41462	8.92333	8.63638	10.2042	9.9191	9.70149	9.66587	8.18735	8.12699	7.98714	7.63124	8.24821	8.27812	8.55703	8.36134	8.28528	7.69407	8.6574	7.90423	8.13271	8.16191	8.55581	8.04849	8.4819	8.33719	8.4995	10.6069	7.61076	8.58351	7.78694	7.87119	8.48123
TGFB1	6.72881	5.91514	6.40467	6.72309	6.31394	6.52914	6.24114	7.55509	6.20248	8.08374	6.03548	6.25301	8.41379	6.80774	5.91275	6.01201	6.19978	6.212	6.3683	7.01505	7.31305	7.48342	7.32494	7.48169	7.22897	6.76152	7.22997	7.75549	7.02149	7.03043	7.65383	8.38543	7.07238	7.20291	7.35026	7.77279	8.02751	7.6357	7.33574	6.97598	6.98344	7.12474	7.43745	8.13772	7.76379	7.52705	7.01408	7.53626	7.71512
TGFB2	8.31905	8.88299	8.52203	8.52203	7.69858	7.9353	8.45378	9.20389	8.82036	9.99723	6.65755	7.37197	9.24621	8.63415	7.62885	9.18026	8.54382	7.64489	7.97401	9.5066	9.54039	9.62627	11.1059	8.58193	9.53989	9.72915	9.53698	9.67021	9.27061	8.53983	9.46994	9.88537	10.5291	10.3403	8.86862	9.30713	9.45845	9.75414	9.83124	9.50004	9.98824	9.89409	9.93667	10.1673	9.91471	10.2463	10.9344	10.3244	8.84786
TGFBR2	7.43654	6.95825	7.07742	8.78677	6.68437	6.7248	7.3058	8.89864	7.88664	8.64006	7.41323	6.38356	10.3781	8.36814	6.20248	7.29201	7.44551	6.77849	7.03628	6.99897	8.25236	8.64742	8.17402	9.39377	7.53131	7.0531	7.4749	8.76487	6.84334	7.70389	7.91222	8.49329	7.90882	8.0839	7.61287	8.39413	8.9077	8.04636	7.6958	7.30211	8.17063	7.65917	7.91943	8.3736	8.12632	8.29777	7.78144	7.67827	8.04943
TXN	9.64591	9.43225	8.51721	8.90919	8.85153	7.52172	9.18253	9.51976	9.58546	9.48313	8.02463	6.81718	9.84352	9.7422	8.89973	9.42979	8.94528	9.04691	8.85736	10.425	9.83384	9.58561	10.1736	9.72858	10.4428	10.0212	10.3025	9.80762	9.50109	10.8171	10.4539	10.38	10.2436	10.3455	8.51936	7.82186	10.5103	9.54577	10.3184	10.5394	10.3621	9.24722	10.2385	10.1474	8.77306	8.55328	10.1336	9.29165	9.71298
TXNRD1	8.40847	8.61793	7.68734	9.07232	8.18616	7.58688	8.00967	8.46664	8.36503	9.31528	7.64766	7.57314	9.05988	8.7135	8.24527	8.40407	8.13971	8.0616	7.95457	9.45184	9.29299	9.00218	9.17487	8.98005	9.46211	9.1551	9.39966	9.82842	8.8174	9.44995	9.73626	9.31653	9.71025	9.64011	7.85922	8.54756	9.57518	8.96347	9.72492	9.39593	9.46686	8.88965	9.49319	9.35913	9.16315	8.66491	9.58735	9.64633	9.0832
UGT1A1	4.68394	4.61198	5.39267	4.50431	4.7284	5.92419	4.81346	4.50373	5.6942	4.30833	5.94327	5.78885	4.48884	4.51777	4.86669	4.71568	5.18808	5.19916	4.8436	5.13841	5.124	5.19687	5.34176	5.33558	5.09268	5.12973	5.28584	5.18759	5.94997	5.15154	4.99809	5.13235	5.12208	4.90098	5.83034	6.71337	5.0561	5.53583	5.11126	4.95906	5.12996	5.4817	5.29622	5.31997	5.69696	5.68044	5.42215	5.86716	6.03798
UGT1A6	5.14556	5.10671	5.60937	5.10931	5.23453	6.50659	5.26164	4.95885	6.03986	4.75911	6.83475	6.96385	4.85927	5.08937	5.54138	5.06062	5.64228	5.914	5.43911	5.70374	5.43009	5.66408	5.65748	5.89128	5.59028	5.91557	5.83819	5.70461	6.40816	5.55963	5.41789	5.63934	5.74985	5.57841	6.82281	7.21648	5.72203	6.31487	6.03458	5.94878	6.05172	6.56724	6.05175	5.86969	6.46896	6.52221	5.98308	6.18354	6.58609
[truncated: 23 more columns]

## Sheet: Table S4 limma basal ganglia
basal ganglia
hiv vs ctrl									had vs hiv								hive s hiv
GENE	logFC	AveExpr	t	P.Value	adj.P.Val	B			GENE	logFC	AveExpr	t	P.Value	adj.P.Val	B		GENE	logFC	AveExpr	t	P.Value	adj.P.Val	B
ADH7	0.38436	62736	18225	0.091629	0.87698	-44170			ABCC2	-0.1593	60645	-10584	0.30818	0.67005	-45950		SLC39A12	21934	77883	50753	0.00031619	0.041104	0.5934
EGR1	-0.72791	91851	-15195	0.15275	0.87698	-44929			ABCC5	0.51285	93849	11129	0.28488	0.67005	-46493		SLC5A3	17974	99070	35786	0.0040747	0.26486	-18281
FGF13	-17269	96049	-18662	0.084911	0.87698	-44057			ADH7	-0.15779	63808	-11905	0.25406	0.67005	-46160		ABCC2	-0.38552	59750	-26882	0.02046	0.38126	-33483
FTL	-0.48291	12813	-17356	0.10644	0.87698	-44392			ALDH3A1	-0.28783	68750	-11928	0.25322	0.67005	-45838		ABCC4	-0.39329	66870	-22415	0.045695	0.38126	-40865
GSTA1	0.28377	57972	16869	0.11564	0.87698	-44515			CBR3	0.31271	84680	13821	0.18907	0.67005	-45672		ALDH3A1	-0.52197	67927	-21941	0.049694	0.38126	-41623
GSTM1	-0.24992	10058	-12427	0.23611	0.87698	-45566			CES2	0.12322	90174	0.96662	0.35049	0.67005	-47022		DNAJB1	0.99805	92923	18334	0.092858	0.38126	-47163
GSTM3	-0.79332	10312	-19095	0.078689	0.87698	-43945			CES3	0.24828	78288	18482	0.086274	0.67005	-45667		FTL	0.58678	12838	19531	0.075687	0.38126	-45375
HMOX1	0.44872	84621	13199	0.20982	0.87698	-45395			EPHA2	-0.21786	68049	-11067	0.28749	0.67005	-46968		GSR	0.25376	77911	20498	0.064013	0.38126	-43892
HSP90AA1	-0.57635	12889	-15917	0.13564	0.87698	-44753			FGF13	11373	93539	11385	0.27444	0.67005	-46965		HSP90AA1	0.76384	12948	19824	0.071961	0.38126	-44929
HSP90AB1	-10377	10485	-19448	0.073928	0.87698	-43853			FTH1	0.66414	12510	19209	0.075807	0.67005	-45231		KEAP1	0.61952	94081	22432	0.045555	0.38126	-40837
MAFF	11988	85786	14560	0.16928	0.87698	-45081			FTL	0.48701	12834	18281	0.089391	0.67005	-46130		NFE2L2	0.83966	10683	21466	0.054037	0.38126	-42377
MGST2	0.16904	83534	13346	0.2051	0.87698	-45362			G6PD	0.29334	85907	16419	0.12337	0.67005	-44029		PPARD	-0.50679	76073	-25099	0.028253	0.38126	-36471
MGST3	-0.60404	11121	-15374	0.14835	0.87698	-44885			GCLC	0.55959	91789	14747	0.16289	0.67005	-47057		PRDX1	0.92127	11480	19702	0.07349	0.38126	-45115
PRDX1	-0.60172	11362	-14545	0.16971	0.87698	-45084			GGT1	-0.25005	81438	-15232	0.15044	0.67005	-46370		PRDX6	0.61348	10889	18920	0.084059	0.38126	-46295
PRDX6	-0.43033	10826	-13617	0.19661	0.87698	-45301			GPX2	-0.28113	95518	-12300	0.23941	0.67005	-46485		RXRA	0.4351	99896	21505	0.053667	0.38126	-42315
SLC2A1	0.29199	10284	16739	0.11822	0.87698	-44548			GSR	0.18247	77740	15022	0.15574	0.67005	-46368		SLC2A3	0.4446	92929	19112	0.081342	0.38126	-46008
SLC2A12	-0.31578	59713	-18843	0.082259	0.87698	-44010			GSTA3	-0.22042	67078	-11943	0.25263	0.67005	-47068		SLC2A9	-0.30061	68682	-18173	0.09542	0.38126	-47399
SLC2A13	-0.94133	10241	-18597	0.085878	0.87698	-44074			GSTA4	0.6415	10185	17963	0.094519	0.67005	-47070		SLC39A11	0.47271	81820	18229	0.094528	0.38126	-47317
SLC2A3	0.60176	87899	25423	0.024668	0.87698	-42285			GSTM1	0.28283	10085	16137	0.12939	0.67005	-45851		SLC39A13	0.4931	77961	19740	0.073014	0.38126	-45058
SLC2A9	0.25605	68768	16478	0.12352	0.87698	-44613			GSTM2	0.31464	10598	15408	0.14614	0.67005	-46878		SLC39A5	-0.41412	64941	-20614	0.062735	0.38126	-43712
SLC39A1	0.21045	81416	12538	0.23217	0.87698	-45542			GSTM3	0.71164	10299	18257	0.089771	0.67005	-45784		SLC5A2	-0.24388	78334	-18264	0.093966	0.38126	-47265
SLC39A11	-0.58515	82597	-23700	0.034069	0.87698	-42734			GSTM4	0.25916	79065	10718	0.30231	0.67005	-43831		SLC5A4	-0.31741	69198	-20695	0.061856	0.38126	-43586
SLC39A14	0.83201	90573	14450	0.17232	0.87698	-45107			GSTP1	0.24341	10173	10613	0.30689	0.67005	-44084		SLC6A13	0.79093	64870	26409	0.022291	0.38126	-34278
SLC39A7	0.2645	78913	18137	0.093046	0.87698	-44193			HBEGF	-0.16454	60288	-11071	0.28733	0.67005	-44579		SLC6A15	-0.35676	79300	-20126	0.068298	0.38126	-44467
SLC5A1	-0.25942	66542	-20877	0.057234	0.87698	-43478			HGF	-0.22323	49781	-13090	0.21205	0.67005	-45005		SLC6A19	-0.69461	78379	-28631	0.014887	0.38126	-30515
SLC5A5	-0.18449	80679	-13663	0.19519	0.87698	-45290			KEAP1	0.25659	92647	0.99514	0.33692	0.67005	-47096		SLC6A20	-0.53985	76649	-23085	0.040559	0.38126	-39783
SLC5A7	-0.35719	68020	-15577	0.14349	0.87698	-44836			MAFF	-0.93397	86751	-18829	0.081123	0.67005	-44883		SLC6A4	-0.50494	81919	-23493	0.037703	0.38126	-39117
SLC5A8	0.2015	60568	14998	0.15774	0.87698	-44976			ME1	0.33383	87122	11173	0.28309	0.67005	-45585		SLC6A7	-0.23597	66359	-18473	0.090698	0.38126	-46958
SLC5A9	-0.28235	66798	-12681	0.22719	0.87698	-45511			MGST3	0.59031	11137	14341	0.17396	0.67005	-46804		SLC7A11	0.48841	95935	18090	0.096781	0.38126	-47521
SLC6A1	-0.83171	10668	-28584	0.013526	0.87698	-41480			NFE2L2	0.32768	10478	0.99983	0.33473	0.67005	-44936		TGFB2	10049	97553	25278	0.027356	0.38126	-36173
SLC6A11	0.48234	77557	12938	0.2184	0.87698	-45454			PDGFB	-0.16251	71992	-10376	0.31741	0.67005	-46224		TGFBR2	0.65398	84519	31094	0.0095107	0.38126	-26305
SLC6A14	0.27002	47212	14959	0.15873	0.87698	-44986			PPARD	-0.41716	76131	-18018	0.09362	0.67005	-45664		TXNRD1	0.44572	94523	18530	0.089828	0.38126	-46874
SLC6A15	-0.20145	81929	-14835	0.16195	0.87698	-45015			PRDX1	0.6217	11396	14629	0.16606	0.67005	-44169		UGT1A6	-0.41982	63656	-18183	0.095261	0.38126	-47384
SRXN1	-0.16882	91740	-12559	0.23144	0.87698	-45537			PRDX6	0.4798	10869	14984	0.15672	0.67005	-44652		UGT1A1	-0.32705	56472	-17734	0.10275	0.39288	-48038
TGFA	0.34386	90211	14012	0.18476	0.87698	-45210			RXRA	0.18857	98934	10061	0.33179	0.67005	-44839		HBEGF	-0.25802	60001	-17455	0.10765	0.39851	-48437
ABCC5	-0.51183	93647	-11519	0.27026	0.89411	-45759			SLC2A11	0.44373	69390	13433	0.20101	0.67005	-44090		SLC5A9	-0.34829	63803	-17306	0.11036	0.39851	-48650
CBR3	-0.29555	84474	-11922	0.25466	0.89411	-45674			SLC2A13	0.70461	10149	12358	0.23731	0.67005	-45923		SLC39A2	-0.31343	86337	-16914	0.11778	0.41381	-49205
NQO1	-0.55318	97825	-11397	0.27511	0.89411	-45784			SLC2A2	-0.1655	47753	-11097	0.28624	0.67005	-47095		ADH7	-0.21853	63664	-15364	0.15161	0.42126	-51322
PDGFB	0.1817	71959	11411	0.27457	0.89411	-45781			SLC2A4	-0.16079	61396	-11629	0.26471	0.67005	-45944		CBR1	0.44406	97709	15204	0.15554	0.42126	-51533
SLC2A5	-0.29966	80573	-12070	0.24911	0.89411	-45643			SLC2A5	0.51717	81859	14184	0.17843	0.67005	-47042		FTH1	0.60197	12426	15385	0.1511	0.42126	-51294
EPHA3	0.14313	48560	11138	0.28569	0.90586	-45837			SLC2A8	0.20504	61029	0.99062	0.33904	0.67005	-45850		GGT1	-0.25271	81636	-16136	0.13383	0.42126	-50284
GSTM4	-0.2803	79071	-10692	0.3046	0.9428	-45926			SLC2A9	-0.27151	68587	-17873	0.096024	0.67005	-45404		GPX2	-0.34048	95484	-15485	0.14871	0.42126	-51162
ABCC2	-0.1645	62325	-10218	0.32567	0.95643	-46017			SLC39A12	11387	74045	26984	0.017577	0.67005	-46410		SERPINA1	0.70187	79375	15480	0.14881	0.42126	-51168
ABCC3	0.062399	86037	0.31652	0.75667	0.95643	-46954			SLC39A13	0.45528	78171	20101	0.064532	0.67005	-46779		SLC39A4	-0.253	79530	-15660	0.14458	0.42126	-50928
ABCC4	-0.044731	68881	-0.24724	0.80861	0.95643	-46995			SLC39A2	-0.25745	86375	-14127	0.18006	0.67005	-47077		SLC39A9	-0.29927	67101	-15779	0.14181	0.42126	-50767
AGER	-0.075256	72622	-0.37685	0.71241	0.95643	-46910			SLC39A4	-0.15029	79871	-0.98699	0.34076	0.67005	-46075		SLC5A7	-0.49807	63970	-15601	0.14596	0.42126	-51007
CES2	0.11523	88934	0.77296	0.45348	0.95643	-46446			SLC39A9	-0.1928	67423	-10149	0.32775	0.67005	-43935		SLC6A5	-0.27657	72239	-15248	0.15446	0.42126	-51476
CES3	-0.056732	77235	-0.41446	0.68535	0.95643	-46878			SLC5A10	-0.13958	78278	-10794	0.29906	0.67005	-46527		TXN	0.72319	93025	15232	0.15484	0.42126	-51496
CES4A	0.084577	84514	0.57166	0.57738	0.95643	-46718			SLC5A2	-0.18637	78439	-13304	0.2051	0.67005	-45829		GSTA1	-0.1605	58662	-14575	0.17187	0.4251	-52350
CES5A	0.1549	69753	0.80741	0.43406	0.95643	-46392			SLC5A4	-0.1846	69647	-10709	0.30274	0.67005	-47025		GSTA3	-0.22906	67224	-14738	0.1675	0.4251	-52140
CYP2A6	-0.14977	82644	-0.90652	0.38128	0.95643	-46227			SLC5A7	0.31789	67946	10382	0.31714	0.67005	-45105		GSTP1	0.38372	10216	14522	0.17331	0.4251	-52418
CYP4A11	-0.10528	71499	-0.56186	0.58384	0.95643	-46729			SLC5A8	-0.15301	60751	-12439	0.2344	0.67005	-46066		SLC2A10	0.25741	70717	14973	0.16138	0.4251	-51836
DNAJB1	-0.66306	91701	-0.9023	0.38343	0.95643	-46235			SLC5A9	-0.23069	64144	-12776	0.22261	0.67005	-46462		SLC2A6	-0.17563	79605	-14767	0.16673	0.4251	-52103
EPHA2	0.1691	68376	0.85842	0.40633	0.95643	-46309			SLC6A1	0.82119	10694	29996	0.0097513	0.67005	-46903		SLC5A10	-0.15958	78304	-14349	0.17807	0.42868	-52637
FTH1	-0.31065	12308	-0.85125	0.41016	0.95643	-46321			SLC6A13	0.7542	65336	27673	0.015369	0.67005	-45992		G6PD	0.29376	85663	14100	0.18512	0.43757	-52950
G6PD	0.057169	84041	0.29433	0.77319	0.95643	-46968			SLC6A14	-0.20642	47450	-13326	0.20441	0.67005	-47087		SLC2A8	0.26957	61150	13982	0.18856	0.43773	-53098
GCLC	-0.23351	89943	-0.63563	0.53613	0.95643	-46639			SLC6A18	-0.16243	69276	-12806	0.22159	0.67005	-44155		CES4A	-0.22241	83926	-13494	0.20331	0.45569	-53698
GGT1	0.099675	82286	0.66934	0.51508	0.95643	-46595			SLC6A19	-0.65899	77988	-23425	0.034809	0.67005	-45034		SLC2A2	-0.18267	47813	-13576	0.20077	0.45569	-53598
GPX2	0.049425	96785	0.24635	0.80929	0.95643	-46996			SLC6A2	-0.2335	71567	-0.97934	0.34439	0.67005	-44946		CYP4A11	-0.25013	69835	-13144	0.21444	0.46066	-54118
GSR	0.11613	76177	0.68025	0.50837	0.95643	-46580			SLC6A20	-0.41889	76847	-15971	0.13305	0.67005	-46395		NRG1	-0.21596	59361	-13047	0.21761	0.46066	-54233
GSTA3	-0.045664	68493	-0.27579	0.78708	0.95643	-46979			SLC6A4	-0.38044	82166	-15837	0.13607	0.67005	-46054		SLC2A12	-0.16756	57372	-12878	0.22324	0.46066	-54432
GSTA4	-0.29723	99880	-0.86255	0.40413	0.95643	-46302			SLC6A6	0.37001	87530	10796	0.29896	0.67005	-47013		SLC5A5	-0.15851	79036	-12970	0.22018	0.46066	-54324
GSTM2	-0.12012	10489	-0.59158	0.56436	0.95643	-46694			SOD3	-0.30023	88892	-14177	0.17863	0.67005	-46721		SOD3	-0.2639	89309	-13161	0.2139	0.46066	-54098
GSTM5	-0.088184	97742	-0.41835	0.68257	0.95643	-46875			TGFA	0.22695	93153	10836	0.29722	0.67005	-46562		CBR3	0.32243	84462	12188	0.24746	0.50027	-55225
GSTP1	-0.14514	10114	-0.57386	0.57593	0.95643	-46715			TGFBR2	0.40489	83727	16553	0.12058	0.67005	-45324		GSTM5	-0.35103	95706	-12115	0.25014	0.50027	-55307
HBEGF	-0.14661	61907	-0.56825	0.57962	0.95643	-46722			TXN	0.73828	93713	17741	0.098268	0.67005	-47089		SLC6A16	-0.2918	70846	-11809	0.26162	0.51532	-55647
HGF	-0.085169	51408	-0.44409	0.66434	0.95643	-46852			UGT1A1	-0.21743	56788	-0.97237	0.34772	0.67005	-45571		SLC2A1	-0.23292	10324	-11666	0.26709	0.51774	-55802
KEAP1	-0.22637	92397	-0.82375	0.42505	0.95643	-46366			UGT1A6	-0.44175	63185	-19913	0.066772	0.67005	-45845		SLC2A4	-0.17732	61456	-11563	0.27112	0.51774	-55914
MAFG	-0.11811	77599	-0.93405	0.36743	0.95643	-46179			ABCC4	-0.23218	67407	-0.95055	0.3583	0.67472	-46771		SLC6A18	-0.14944	69471	-11470	0.2748	0.51774	-56015
ME1	0.14141	84618	0.42492	0.6779	0.95643	-46869			SLC39A11	0.21324	80819	0.92993	0.3685	0.67472	-45732		MAFG	0.11246	77519	11089	0.29025	0.52036	-56418
NFE2L2	-0.087307	10345	-0.24664	0.80907	0.95643	-46995			SLC7A11	0.32835	95483	0.93972	0.36363	0.67472	-45144		MGST3	0.49015	11041	11134	0.28836	0.52036	-56371
NRG1	-0.045999	60572	-0.32173	0.75281	0.95643	-46950			GSTA1	-0.11081	58795	-0.91559	0.37571	0.67837	-46858		SLC6A6	0.30497	86924	10981	0.29475	0.52036	-56531
PGD	-0.062296	89871	-0.33174	0.74541	0.95643	-46943			SLC6A7	-0.12002	66786	-0.90076	0.38328	0.68255	-46084		SQSTM1	0.62905	83860	10946	0.2962	0.52036	-56567
SERPINA1	0.16556	75357	0.43117	0.67346	0.95643	-46864			ABCC3	-0.13258	85635	-0.75557	0.4627	0.69152	-44194		TGFB1	0.23286	76688	11323	0.28069	0.52036	-56172
SLC2A11	-0.13383	67670	-0.41662	0.6838	0.95643	-46877			CES5A	-0.17302	69596	-0.83196	0.4197	0.69152	-47085		SLC6A14	-0.18444	47724	-10819	0.30157	0.52272	-56697
SLC2A2	0.10104	48139	0.69974	0.49652	0.95643	-46553			CYP2A6	-0.12453	81224	-0.76057	0.45981	0.69152	-46348		SLC5A8	-0.13237	60973	-10514	0.31476	0.5384	-57006
SLC2A4	-0.0636	62580	-0.36809	0.71878	0.95643	-46917			CYP4A11	-0.19103	69944	-0.83308	0.41908	0.69152	-46198		TGFA	-0.23601	90858	-10348	0.32216	0.5439	-57172
SLC2A6	0.15019	79653	0.90742	0.38082	0.95643	-46226			HMOX1	-0.27523	85383	-0.80775	0.43304	0.69152	-41676		GCLM	0.23978	68059	10099	0.33343	0.55572	-57415
SLC2A8	0.051958	59665	0.27639	0.78663	0.95643	-46979			NQO1	0.37765	97092	0.7751	0.45145	0.69152	-43585		SLC39A1	0.15195	83159	0.99978	0.33809	0.55635	-57513
SLC39A10	-0.17846	92939	-0.42079	0.68083	0.95643	-46873			PTGR1	0.39395	75697	0.81675	0.42805	0.69152	-46493		CES3	0.12378	77514	0.94547	0.36395	0.5567	-58022
SLC39A12	-0.16975	68762	-0.44885	0.66099	0.95643	-46847			SLC39A10	0.3848	94119	0.84485	0.4127	0.69152	-45157		CES5A	-0.15038	69844	-0.9504	0.36155	0.5567	-57977
SLC39A13	-0.19782	76709	-0.72859	0.47927	0.95643	-46512			SLC39A14	-0.40482	92553	-0.75542	0.46279	0.69152	-46467		CYP2A6	-0.16391	81150	-0.96019	0.35681	0.5567	-57887
SLC39A2	0.15508	86986	0.81597	0.42933	0.95643	-46378			SLC39A3	-0.13201	78970	-0.77171	0.45339	0.69152	-46091		GCLC	0.37011	90458	0.92801	0.37256	0.5567	-58181
SLC39A3	-0.053795	79950	-0.34101	0.73858	0.95643	-46937			SLC39A5	-0.16089	65957	-0.78765	0.44431	0.69152	-46442		GSTM4	-0.31375	76243	-0.97061	0.35181	0.5567	-57789
SLC39A4	0.11078	80126	0.70166	0.49535	0.95643	-46550			SLC39A8	0.16218	75227	0.82659	0.42263	0.69152	-47075		GSTT2	-0.26842	74470	-0.93082	0.37117	0.5567	-58156
SLC39A5	0.078053	66433	0.39868	0.69665	0.95643	-46892			TGFB1	0.17115	76551	0.76032	0.45995	0.69152	-47058		SLC2A13	0.54487	10018	0.93251	0.37033	0.5567	-58141
SLC39A6	-0.13157	82980	-0.30049	0.76859	0.95643	-46964			TGFB2	0.25412	94353	0.77588	0.451	0.69152	-46379		SLC6A2	-0.25896	71647	-0.99004	0.34263	0.5567	-57606
SLC39A8	0.16139	73546	0.89966	0.38479	0.95643	-46239			MAFG	-0.073406	76613	-0.73314	0.47583	0.69503	-46037		ABCC5	0.43463	93063	0.89712	0.38814	0.57252	-58456
SLC39A9	0.11272	67898	0.64762	0.52859	0.95643	-46624			SLC5A5	-0.093237	79255	-0.73709	0.4735	0.69503	-46979		SRXN1	-0.12963	90307	-0.88968	0.39196	0.57252	-58521
SLC5A10	0.093024	78564	0.7687	0.45591	0.95643	-46452			SLC2A10	0.1308	70252	0.70975	0.48977	0.69966	-45908		SLC5A12	-0.10398	47860	-0.87529	0.39941	0.57693	-58645
SLC5A11	0.17707	84298	0.37689	0.71238	0.95643	-46910			SLC5A3	0.3139	92591	0.7159	0.48608	0.69966	-46747		PGD	-0.16777	88797	-0.8265	0.42542	0.60774	-59053
SLC5A3	-0.26215	92211	-0.54025	0.59823	0.95643	-46754			SLC6A8	0.2256	91054	0.69874	0.49641	0.70145	-46673		EPHA2	0.17031	69996	0.79511	0.44273	0.62497	-59305
SLC5A6	0.15248	89136	0.9303	0.3693	0.95643	-46186			SLC6A15	-0.090959	80432	-0.65996	0.52022	0.71946	-45354		EPHA3	-0.099805	48822	-0.78732	0.44709	0.62497	-59366
SLC6A17	-0.054548	88701	-0.39059	0.70247	0.95643	-46899			SLC6A5	-0.12513	72823	-0.6606	0.51983	0.71946	-46552		ME1	0.24799	86452	0.76722	0.45849	0.6274	-59521
SLC6A18	0.055292	69874	0.37212	0.71584	0.95643	-46913			SLC5A12	-0.07339	47937	-0.62945	0.53941	0.73814	-45925		SLC39A7	-0.11902	79695	-0.77039	0.45668	0.6274	-59497
SLC6A2	0.1331	72159	0.54671	0.59391	0.95643	-46747			SLC2A1	-0.13084	10359	-0.59223	0.56334	0.75561	-46521		AGER	-0.13924	71613	-0.7282	0.48113	0.6471	-59812
SLC6A20	0.12894	78458	0.584	0.56929	0.95643	-46703			SRXN1	-0.081619	90457	-0.59152	0.5638	0.75561	-47042		HSP90AB1	0.43098	10162	0.71663	0.48797	0.6471	-59896
SLC6A3	-0.051396	74442	-0.41296	0.68642	0.95643	-46880			SLC5A11	-0.24891	83844	-0.57088	0.57732	0.76584	-45991		SLC39A6	0.33185	83831	0.70854	0.49279	0.6471	-59954
SLC6A4	-0.13668	84898	-0.64702	0.52896	0.95643	-46624			HSP90AA1	0.23186	12726	0.54367	0.59541	0.77403	-45553		SLC6A9	-0.21119	68288	-0.70888	0.49259	0.6471	-59951
SLC6A5	-0.065201	73822	-0.37666	0.71255	0.95643	-46910			SLC2A3	-0.19716	89846	-0.55069	0.59072	0.77403	-45477		NQO1	0.35384	96667	0.69937	0.49829	0.64778	-60018
SLC6A7	0.045183	67206	0.35031	0.73176	0.95643	-46930			GPX3	0.25516	10400	0.52139	0.61042	0.78569	-40871		CES2	-0.093087	89087	-0.68813	0.50508	0.6501	-60097
SLC6A8	-0.067449	90177	-0.25202	0.805	0.95643	-46993			SLC6A9	-0.12587	68570	-0.50781	0.61966	0.78976	-47021		ABCC3	-0.12896	85763	-0.63185	0.5399	0.65665	-60471
SLC6A9	0.077388	68861	0.29239	0.77464	0.95643	-46969			SLC2A6	-0.055907	80103	-0.46974	0.64593	0.81525	-41489		HGF	0.13951	51617	0.65713	0.52409	0.65665	-60306
SLC7A11	-0.19308	94680	-0.77015	0.45508	0.95643	-46450			EPHA3	0.049543	49542	0.45035	0.6595	0.8222	-45349		HMOX1	0.25152	88008	0.64343	0.53263	0.65665	-60396
SQSTM1	0.20598	79970	0.49381	0.62974	0.95643	-46803			SLC6A3	0.060299	74510	0.44384	0.66408	0.8222	-46632		MGST2	0.073079	84711	0.65086	0.52799	0.65665	-60348
TGFB1	0.063191	75313	0.31051	0.76113	0.95643	-46958			NRG1	-0.079609	59914	-0.42326	0.67867	0.82896	-47064		SLC39A10	0.29219	93375	0.63094	0.54048	0.65665	-60477
TGFB2	0.1588	92191	0.44054	0.66684	0.95643	-46855			TXNRD1	0.09147	92989	0.41817	0.6823	0.82896	-47097		SLC5A6	-0.11885	89359	-0.66204	0.52106	0.65665	-60274
TGFBR2	0.1595	80749	0.86255	0.40414	0.95643	-46302			BLVRB	0.062817	92840	0.34398	0.73608	0.8779	-45470		EGR1	-0.28236	86928	-0.58458	0.57017	0.68632	-60762
TXN	-0.43435	91910	-0.95124	0.35896	0.95643	-46148			CBR1	0.10922	96279	0.34912	0.7323	0.8779	-42659		FGF13	0.61284	90200	0.57552	0.57608	0.68707	-60816
UGT1A1	-0.18202	58869	-0.89129	0.3891	0.95643	-46254			SLC5A1	-0.043978	65008	-0.33004	0.74636	0.88207	-46106		SLC6A1	0.19888	10342	0.53983	0.59966	0.70869	-61019
PPARD	0.04395	78157	0.23366	0.81892	0.95909	-47002			AGER	-0.052197	71965	-0.26228	0.79701	0.90569	-44695		SLC39A3	-0.088739	79277	-0.52697	0.60827	0.71239	-61089
SLC6A16	0.050178	71922	0.21959	0.82962	0.96296	-47009			MGST2	-0.03562	84187	-0.25675	0.80118	0.90569	-46884		GSTM1	-0.10339	98860	-0.42454	0.67905	0.78818	-61589
SLC5A12	0.02353	48215	0.18416	0.85675	0.97021	-47024			SERPINA1	0.1504	76994	0.27738	0.78563	0.90569	-44730		GSTA4	0.1593	99118	0.40412	0.69358	0.79263	-61676
SLC6A19	0.040895	81332	0.18219	0.85827	0.97021	-47025			SLC6A11	-0.096233	79450	-0.26478	0.79512	0.90569	-46631		SLC2A11	0.12201	67556	0.40202	0.69508	0.79263	-61685
SLC6A6	0.078824	85144	0.18604	0.8553	0.97021	-47023			SQSTM1	-0.11318	80391	-0.27832	0.78493	0.90569	-45907		PDGFB	-0.063837	72577	-0.38103	0.71016	0.80279	-61770
RXRA	0.029544	97771	0.15981	0.87551	0.98117	-47033			GSTT2	-0.061451	75359	-0.22508	0.82524	0.91694	-46251		MAFF	0.16877	92547	0.37235	0.71644	0.8029	-61804
PTGR1	-0.052013	73836	-0.13701	0.89314	0.98396	-47040			SLC5A6	0.048037	90157	0.22583	0.82467	0.91694	-46577		GSTM3	0.12845	99739	0.30717	0.76423	0.83487	-62033
SLC5A4	0.023264	70525	0.14208	0.88921	0.98396	-47039			CES4A	0.027676	85086	0.19177	0.85074	0.93007	-46819		SLC39A14	0.20697	95674	0.3162	0.75754	0.83487	-62004
BLVRB	-0.023028	92617	-0.11911	0.90702	0.98872	-47045			SLC39A7	-0.03258	80060	-0.19094	0.85137	0.93007	-46180		SLC5A11	0.17432	85976	0.3134	0.75962	0.83487	-62013
GSTT2	-0.033944	75860	-0.087167	0.93188	0.98872	-47052			DNAJB1	0.079505	88814	0.16351	0.87251	0.93307	-45145		GSTM2	0.072591	10462	0.2984	0.77075	0.83498	-62061
SLC2A10	-0.017186	69633	-0.082539	0.93549	0.98872	-47053			EGR1	-0.069675	87837	-0.15943	0.87565	0.93307	-47013		PTGR1	-0.11352	73060	-0.23906	0.81529	0.87015	-62227
SLC6A13	-0.030549	61428	-0.090202	0.92951	0.98872	-47052			SLC6A16	0.044366	72412	0.17521	0.86348	0.93307	-46722		SLC6A17	-0.052134	88192	-0.23732	0.8166	0.87015	-62231
UGT1A6	-0.020883	65668	-0.099974	0.9219	0.98872	-47050			HSP90AB1	-0.10506	99099	-0.13609	0.89373	0.93697	-45899		SLC6A11	-0.089378	79562	-0.22553	0.82555	0.87253	-62260
ALDH3A1	0.010555	70247	0.046464	0.96365	0.99769	-47058			SLC39A6	0.078039	82743	0.14395	0.88764	0.93697	-46485		BLVRB	0.023414	92608	0.10571	0.91764	0.94678	-62467
CBR1	0.00082572	95686	0.0029463	0.99769	0.99769	-47060			SLC39A1	-0.016917	82377	-0.10787	0.91566	0.95229	-46461		GPX3	-0.063707	10233	-0.10838	0.91557	0.94678	-62464
GCLM	-0.004782	66993	-0.019486	0.98475	0.99769	-47060			PGD	0.019231	89663	0.098439	0.92301	0.9523	-44544		SLC5A1	-0.011812	65191	-0.10703	0.91662	0.94678	-62466
GPX3	0.015519	10254	0.032196	0.97481	0.99769	-47059			SLC2A12	-0.011355	58073	-0.089063	0.93032	0.9523	-44229		SLC39A8	-0.016475	74278	-0.088352	0.93112	0.95312	-62485
SLC5A2	-0.0050124	79467	-0.037038	0.97102	0.99769	-47059			GCLM	-0.010242	66913	-0.035672	0.97206	0.97959	-46907		SLC2A5	0.017766	79155	0.053793	0.95803	0.973	-62511
SOD3	-0.0077435	90548	-0.04314	0.96625	0.99769	-47058			GSTM5	-0.0093166	97251	-0.044066	0.96549	0.97959	-46119		SLC6A8	-0.012133	89784	-0.043371	0.96615	0.97364	-62516
TXNRD1	0.00071891	92493	0.0033042	0.99741	0.99769	-47060			SLC6A17	0.0027766	88444	0.015703	0.9877	0.9877	-43637		SLC6A3	-0.0022386	74175	-0.019834	0.98452	0.98452	-62524

## Sheet: Table S5 limma frontal
frontal
hiv vs ctrl								hand vs hiv								hive vs hiv
GENE	logFC	AveExpr	t	P.Value	adj.P.Val	B		GENE	logFC	AveExpr	t	P.Value	adj.P.Val	B		GENE	logFC	AveExpr	t	P.Value	adj.P.Val	B
ABCC3	0.26274	86054	15406	0.14723	0.95778	-45029		MAFG	-0.43214	82243	-39635	0.0014421	0.18748	-0.90347		SLC39A11	0.79894	84912	36123	0.0036266	0.47146	-29847
ABCC4	0.14719	66618	0.77474	0.45226	0.95778	-46351		ABCC4	-0.46845	64831	-27833	0.014775	0.24014	-28577		ABCC3	0.39515	89164	21064	0.057146	0.59158	-39996
ABCC5	-0.20082	95562	-0.52269	0.60992	0.95778	-46629		BLVRB	-0.44681	92629	-27832	0.014778	0.24014	-28578		BLVRB	-0.53052	92623	-26174	0.022669	0.59158	-36394
AGER	0.20251	74638	10910	0.29496	0.95778	-45877		HBEGF	0.3394	68190	28179	0.013807	0.24014	-28008		EGR1	-16585	91992	-25145	0.027374	0.59158	-37116
ALDH3A1	0.30352	69370	0.99049	0.33989	0.95778	-46041		HMOX1	-0.93691	80934	-32125	0.0063386	0.24014	-21455		GSTM4	-0.59564	80399	-23298	0.038305	0.59158	-38421
BLVRB	0.20482	94011	10566	0.30979	0.95778	-45935		SLC39A4	0.41994	80137	29786	0.010065	0.24014	-25349		GSTT2	-0.79248	76372	-19023	0.081673	0.59158	-41416
CBR3	0.24943	80685	15847	0.13688	0.95778	-44938		SLC5A8	-0.35617	61325	-33860	0.0044959	0.24014	-18563		HBEGF	0.28984	67680	19767	0.071788	0.59158	-40902
CES4A	0.20109	84820	12928	0.21842	0.95778	-45517		SLC6A18	0.39988	71008	30006	0.0096368	0.24014	-24983		HMOX1	-0.60359	83236	-18409	0.090757	0.59158	-41836
CES5A	0.11244	63986	0.55487	0.58834	0.95778	-46599		SLC6A6	0.84012	82118	25149	0.024899	0.32369	-32942		KEAP1	0.60477	94612	21047	0.05732	0.59158	-40008
CYP2A6	0.11744	82277	0.61469	0.5493	0.95778	-46539		SLC6A9	-0.35811	66732	-25304	0.024165	0.32369	-32692		MAFG	-0.4405	82568	-29729	0.011766	0.59158	-33946
CYP4A11	0.15337	70290	0.70721	0.49183	0.95778	-46435		SLC2A6	0.3767	84024	24104	0.030433	0.35966	-34609		NRG1	-0.74533	63965	-23219	0.038857	0.59158	-38477
DNAJB1	-0.62896	93321	-0.92651	0.37095	0.95778	-46139		GSTA1	-0.28997	54581	-22149	0.044053	0.38397	-37660		SLC39A13	0.39627	81491	19319	0.077605	0.59158	-41212
EGR1	-0.30454	10105	-0.47737	0.64097	0.95778	-46669		SLC39A13	0.36251	81641	21723	0.047702	0.38397	-38311		SLC5A11	10183	84308	20932	0.058497	0.59158	-40089
EPHA2	0.16045	70283	0.84004	0.41596	0.95778	-46263		SLC5A12	0.26731	48728	21447	0.050211	0.38397	-38730		SLC5A4	0.33939	65425	18393	0.091012	0.59158	-41847
EPHA3	-0.60521	55526	-22974	0.038714	0.95778	-43382		SLC5A2	-0.32341	79142	-22664	0.03999	0.38397	-36865		SLC5A8	-0.30919	61837	-19585	0.0741	0.59158	-41029
FGF13	-0.96797	10416	-16079	0.13171	0.95778	-44890		SLC6A2	-0.49355	72066	-21618	0.048645	0.38397	-38471		SLC6A17	-0.80965	96154	-20018	0.068706	0.59158	-40728
FTH1	-0.14659	12755	-0.49351	0.62983	0.95778	-46655		SRXN1	-0.38796	95104	-22922	0.038096	0.38397	-36466		SLC6A18	0.32733	70343	21077	0.057012	0.59158	-39987
G6PD	0.099767	87482	0.48839	0.63335	0.95778	-46660		MAFF	-0.81438	83262	-19495	0.071778	0.44015	-41621		SLC6A7	-0.41507	69637	-28303	0.015314	0.59158	-34917
GCLC	-0.21828	87314	-0.50327	0.62313	0.95778	-46647		MGST2	-0.26485	83371	-20378	0.061144	0.44015	-40330		SRXN1	-0.57497	94579	-23913	0.034265	0.59158	-37986
GCLM	-0.46504	73771	-12697	0.22629	0.95778	-45560		SLC2A4	0.46858	62296	19290	0.074487	0.44015	-41918		TGFB2	0.58401	99989	18984	0.082232	0.59158	-41443
GGT1	0.083984	80801	0.54582	0.59437	0.95778	-46608		SLC39A11	0.36269	83234	19326	0.074004	0.44015	-41866		MGST2	-0.25627	83632	-17922	0.098617	0.61049	-42167
GPX2	0.19708	92715	0.61717	0.54771	0.95778	-46536		SLC6A15	0.43191	89438	19858	0.067217	0.44015	-41094		RXRA	0.33269	10086	16771	0.11964	0.66333	-42934
GSTA3	0.16317	63290	0.66257	0.5191	0.95778	-46486		SLC2A13	0.60343	10905	17611	0.10028	0.54319	-44274		SLC2A4	0.52949	62180	16631	0.12246	0.66333	-43026
GSTA4	-0.50002	10485	-12192	0.24429	0.95778	-45653		SLC39A7	0.21899	78676	17689	0.098921	0.54319	-44167		SLC5A3	10717	98313	17021	0.11477	0.66333	-42769
GSTM1	0.2405	96186	11782	0.25969	0.95778	-45727		CES2	0.19339	90221	14202	0.17766	0.62422	-48639		GSTA1	-0.25968	54962	-15588	0.1453	0.75557	-43701
GSTM2	0.20927	96476	0.97694	0.34631	0.95778	-46062		EPHA2	-0.21008	69954	-14314	0.17448	0.62422	-48505		SLC39A9	-0.29539	64746	-15263	0.15315	0.76575	-43908
GSTM3	-0.16386	10439	-0.64907	0.52752	0.95778	-46502		FGF13	0.87811	10405	14974	0.15672	0.62422	-47705		PTGR1	-0.80102	75483	-14660	0.16863	0.81194	-44284
GSTM4	0.112	82546	0.47842	0.64024	0.95778	-46668		GGT1	-0.20954	80093	-14347	0.17357	0.62422	-48467		GPX3	-0.63322	10069	-13862	0.19117	0.85696	-44770
GSTM5	0.32158	92463	10086	0.33143	0.95778	-46012		GSTM3	0.32111	10530	14241	0.17657	0.62422	-48593		NFE2L2	0.47009	10447	14038	0.18602	0.85696	-44665
GSTP1	0.17427	10116	0.74412	0.46995	0.95778	-46390		GSTM4	-0.39038	81004	-15772	0.13732	0.62422	-46706		PGD	-0.37582	90007	-13469	0.20317	0.8804	-45004
HGF	0.34892	64789	0.9032	0.38274	0.95778	-46173		KEAP1	0.31739	93572	14362	0.17314	0.62422	-48448		ABCC4	-0.22345	66338	-12182	0.24681	0.8819	-45741
HMOX1	0.37483	84105	10540	0.31093	0.95778	-45939		SLC2A2	-0.19332	44732	-15099	0.15355	0.62422	-47552		EPHA3	-0.38601	50745	-12326	0.24158	0.8819	-45661
HSP90AA1	-0.70819	13131	-18023	0.094562	0.95778	-44476		SLC39A1	-0.2713	78765	-14335	0.17391	0.62422	-48481		G6PD	-0.28374	86691	-12858	0.22303	0.8819	-45360
HSP90AB1	-0.94718	11081	-14664	0.16614	0.95778	-45180		SLC39A3	-0.1916	81030	-15345	0.14743	0.62422	-47245		GSTM2	0.27144	98756	11733	0.26369	0.8819	-45986
KEAP1	-0.27204	93223	-10074	0.332	0.95778	-46014		SLC5A4	0.2396	65173	16406	0.12339	0.62422	-45886		MGST3	-0.48515	11573	-12466	0.2366	0.8819	-45582
MAFF	10409	82443	15624	0.14204	0.95778	-44984		SLC6A3	-0.26561	72746	-16157	0.1287	0.62422	-46210		SLC2A1	-0.24452	10271	-11710	0.26457	0.8819	-45999
MAFG	-0.11862	85163	-0.93805	0.36521	0.95778	-46122		SLC7A11	0.49053	95113	14482	0.16983	0.62422	-48305		SLC2A3	-0.43797	94068	-11906	0.25708	0.8819	-45892
ME1	-0.31269	88571	-0.69855	0.49705	0.95778	-46445		GSTM2	0.25035	98870	13700	0.19248	0.64264	-49227		SLC39A3	-0.24928	80929	-12422	0.23816	0.8819	-45607
MGST2	0.108	84257	0.55979	0.58507	0.95778	-46594		SLC5A9	-0.27365	70042	-13690	0.19279	0.64264	-49238		SLC39A7	0.21793	78488	12897	0.22171	0.8819	-45337
MGST3	-0.39121	11989	-11200	0.28285	0.95778	-45828		SLC39A9	-0.20147	65003	-13069	0.21254	0.6739	-49944		ABCC5	0.1487	95234	0.33592	0.7428	0.92302	-49123
NRG1	-0.37791	69243	-12048	0.24962	0.95778	-45679		SLC6A11	-0.25801	81460	-13141	0.21018	0.6739	-49864		ADH7	-0.1996	56723	-10089	0.33315	0.92302	-46829
PDGFB	0.15516	71468	11253	0.28066	0.95778	-45819		SLC2A10	-0.2322	64944	-12738	0.22371	0.67635	-50310		AGER	0.1316	76248	0.60189	0.55857	0.92302	-48465
PRDX1	-0.29625	11615	-0.86401	0.40314	0.95778	-46230		SLC6A13	0.48733	76190	12793	0.22182	0.67635	-50249		CBR1	0.33114	94132	0.74697	0.46962	0.92302	-47963
PRDX6	-0.24464	10836	-0.7906	0.44326	0.95778	-46330		AGER	0.18675	76656	12263	0.24052	0.69484	-50821		CES2	-0.058962	88911	-0.32354	0.75192	0.92302	-49145
PTGR1	-0.51299	81689	-10529	0.31141	0.95778	-45941		SLC6A1	0.34762	11099	12407	0.23534	0.69484	-50668		CES3	-0.12922	78726	-0.69781	0.49874	0.92302	-48144
RXRA	0.07868	98956	0.53198	0.60365	0.95778	-46621		ABCC3	0.17316	88300	11633	0.26436	0.69827	-51477		CES4A	0.12696	86402	0.59569	0.56257	0.92302	-48485
SLC2A1	0.3272	10219	19809	0.069015	0.95778	-44085		ABCC5	0.39548	96687	10787	0.29913	0.69827	-52313		CYP2A6	0.1473	83533	0.64742	0.52968	0.92302	-48318
SLC2A10	0.20752	65157	10513	0.31213	0.95778	-45943		ADH7	-0.19188	56597	-11938	0.25262	0.69827	-51164		CYP4A11	-0.13863	70427	-0.60397	0.55723	0.92302	-48459
SLC2A11	-0.29586	73691	-0.85023	0.41048	0.95778	-46249		GSTA4	0.42182	10462	10950	0.29219	0.69827	-52156		EPHA2	0.05643	71342	0.32386	0.75168	0.92302	-49144
SLC2A13	-0.65382	10907	-18014	0.094713	0.95778	-44478		GSTP1	-0.24426	10072	-10749	0.30079	0.69827	-52350		FGF13	-0.82516	95573	-10149	0.3304	0.92302	-46800
SLC2A2	0.067057	45438	0.48276	0.63724	0.95778	-46664		SLC2A12	0.14398	59307	11185	0.28238	0.69827	-51926		FTH1	0.14865	12750	0.40936	0.68957	0.92302	-48977
SLC2A4	0.35579	57994	13475	0.20069	0.95778	-45414		SLC39A10	0.76269	10714	11906	0.25381	0.69827	-51196		FTL	0.13122	12762	0.57431	0.57648	0.92302	-48550
SLC2A6	-0.17	82846	-0.86491	0.40266	0.95778	-46229		SLC6A20	-0.28907	74066	-10803	0.29846	0.69827	-52298		GCLC	0.24615	87341	0.4518	0.65956	0.92302	-48880
SLC2A8	-0.11613	62387	-0.60143	0.55782	0.95778	-46553		SLC6A5	-0.19437	70725	-10809	0.29823	0.69827	-52293		GCLM	-0.2003	70535	-0.60753	0.55494	0.92302	-48448
SLC2A9	0.13819	66073	0.81844	0.42775	0.95778	-46293		SLC6A7	-0.16693	70625	-11112	0.28538	0.69827	-51998		GSR	-0.083473	79822	-0.40575	0.69214	0.92302	-48985
SLC39A1	0.17136	79369	0.8271	0.423	0.95778	-46281		TXN	0.48145	98866	11035	0.28863	0.69827	-52074		GSTA4	-0.30565	10096	-0.65855	0.52276	0.92302	-48281
SLC39A10	-0.9187	10763	-14157	0.1802	0.95778	-45281		CES5A	-0.17648	63598	-10380	0.31705	0.71062	-52697		GSTM1	-0.087619	96990	-0.39477	0.70002	0.92302	-49008
SLC39A11	-0.19453	82253	-10504	0.31253	0.95778	-45945		SLC5A11	0.20065	80760	10407	0.31584	0.71062	-52672		GSTM3	-0.20445	10264	-0.80735	0.43535	0.92302	-47727
SLC39A2	0.35895	81939	15425	0.14677	0.95778	-45025		CBR3	-0.15388	81104	-10011	0.33394	0.7358	-53034		GSTM5	0.13566	94688	0.33263	0.74522	0.92302	-49129
SLC39A5	0.242	64778	10874	0.29649	0.95778	-45883		SLC5A3	0.46454	95943	0.95279	0.35703	0.76626	-53460		GSTP1	0.10852	10253	0.37168	0.71668	0.92302	-49055
SLC39A6	-0.61292	84785	-13289	0.20658	0.95778	-45449		SQSTM1	-0.25961	82856	-0.94765	0.35955	0.76626	-53504		HGF	0.17094	67310	0.37588	0.71364	0.92302	-49047
SLC39A8	0.152	68169	0.56103	0.58425	0.95778	-46593		TGFB1	-0.21285	74583	-0.92486	0.37088	0.77764	-53697		HSP90AA1	0.29176	12910	0.64268	0.53265	0.92302	-48334
SLC5A11	-0.12049	80282	-0.49471	0.629	0.95778	-46654		EPHA3	0.26317	53917	0.89793	0.38457	0.79356	-53921		HSP90AB1	-0.60014	10335	-0.82	0.42838	0.92302	-47675
SLC5A2	0.10019	80382	0.59131	0.56438	0.95778	-46563		ALDH3A1	-0.23838	69604	-0.84122	0.41452	0.79411	-54372		MAFF	-0.2642	86446	-0.68211	0.50827	0.92302	-48200
SLC5A3	-0.65085	96696	-11521	0.26987	0.95778	-45772		GPX2	-0.22248	92502	-0.75542	0.46266	0.79411	-55004		PPARD	0.16481	73114	0.56505	0.58256	0.92302	-48577
SLC5A9	0.18176	70606	0.83704	0.41759	0.95778	-46267		ME1	0.33968	88837	0.81911	0.4266	0.79411	-54541		PRDX1	0.25523	11583	0.58827	0.56738	0.92302	-48507
SLC6A1	-0.31655	11070	-0.97213	0.3486	0.95778	-46070		NRG1	0.23168	68601	0.76236	0.45863	0.79411	-54956		PRDX6	0.29085	10846	0.71489	0.4885	0.92302	-48083
SLC6A11	0.23255	81686	10808	0.29929	0.95778	-45894		PRDX6	0.25014	10848	0.80772	0.43291	0.79411	-54626		SERPINA1	-0.17971	76089	-0.42148	0.68094	0.92302	-48950
SLC6A15	-0.197	88098	-0.77288	0.45332	0.95778	-46353		SLC2A1	-0.15739	10298	-0.78041	0.44828	0.79411	-54827		SLC2A10	0.20434	67123	0.94865	0.36172	0.92302	-47114
SLC6A16	0.14968	66897	0.61881	0.54666	0.95778	-46534		SLC2A8	-0.1344	61082	-0.75268	0.46425	0.79411	-55024		SLC2A11	-0.23174	71158	-0.6066	0.55554	0.92302	-48451
SLC6A17	-0.20058	10084	-0.70237	0.49475	0.95778	-46440		SLC39A6	0.38564	83797	0.77372	0.4521	0.79411	-54875		SLC2A12	0.10003	58986	0.55725	0.58771	0.92302	-48600
SLC6A2	0.31341	73156	13111	0.21234	0.95778	-45483		SLC39A8	0.20069	70010	0.75579	0.46244	0.79411	-55002		SLC2A13	-0.5244	10341	-0.73845	0.47459	0.92302	-47995
SLC6A20	0.36093	73818	11272	0.27988	0.95778	-45816		SLC6A8	0.18286	91074	0.78458	0.44591	0.79411	-54796		SLC2A5	-0.20877	76975	-0.562	0.58458	0.92302	-48586
SLC6A3	0.10971	73628	0.60457	0.5558	0.95778	-46549		SOD3	-0.2316	87467	-0.85535	0.40691	0.79411	-54262		SLC2A6	0.071935	82323	0.3226	0.75261	0.92302	-49147
SLC6A5	0.2448	70547	11907	0.25492	0.95778	-45704		TXNRD1	0.22347	92553	0.7574	0.46151	0.79411	-54991		SLC39A10	-0.69625	99869	-0.8453	0.41466	0.92302	-47570
SLC6A9	0.13694	67975	0.85058	0.41029	0.95778	-46249		UGT1A1	-0.22523	53283	-0.85607	0.40653	0.79411	-54256		SLC39A12	0.46431	92336	10253	0.32566	0.92302	-46749
SLC7A11	-0.20587	93501	-0.59748	0.56038	0.95778	-46557		FTL	-0.15451	12620	-0.72581	0.48004	0.81046	-55208		SLC39A14	-0.43612	89909	-0.75091	0.46734	0.92302	-47948
SOD3	0.20304	87699	0.71741	0.48572	0.95778	-46422		ABCC2	-0.1019	60330	-0.63706	0.53448	0.83738	-55774		SLC39A5	-0.17931	65173	-0.6949	0.5005	0.92302	-48154
SRXN1	-0.13732	97879	-0.84045	0.41574	0.95778	-46263		GCLC	0.28118	87737	0.66313	0.51814	0.83738	-55615		SLC39A6	0.34736	83300	0.57254	0.57764	0.92302	-48555
TGFA	0.16672	81599	0.86706	0.40152	0.95778	-46225		PTGR1	0.33869	80948	0.68526	0.50449	0.83738	-55475		SLC39A8	-0.16809	68165	-0.56769	0.58083	0.92302	-48569
TGFB1	0.40162	73721	17123	0.1104	0.95778	-44669		RXRA	-0.094704	98839	-0.6508	0.52583	0.83738	-55691		SLC5A10	0.060345	76533	0.34326	0.73741	0.92302	-49110
TGFB2	0.35228	95573	11875	0.25612	0.95778	-45710		SLC2A11	0.20864	73335	0.62665	0.54108	0.83738	-55836		SLC5A12	0.11064	47792	0.8206	0.42805	0.92302	-47673
TGFBR2	0.50564	78147	17567	0.10232	0.95778	-44574		SLC39A12	0.21799	91399	0.62707	0.54082	0.83738	-55834		SLC5A2	-0.15172	80193	-0.84178	0.41655	0.92302	-47585
TXN	-0.52135	98880	-11410	0.27432	0.95778	-45792		SLC5A7	-0.11808	58818	-0.64131	0.53179	0.83738	-55749		SLC5A5	-0.072575	80345	-0.37213	0.71636	0.92302	-49054
TXNRD1	-0.21712	92435	-0.68141	0.50748	0.95778	-46465		SLC6A16	-0.13121	66939	-0.61396	0.5492	0.83995	-55910		SLC5A6	-0.079213	87273	-0.41424	0.68609	0.92302	-48966
UGT1A1	0.14998	53745	0.50656	0.62089	0.95778	-46644		CES3	0.090757	79802	0.58718	0.56653	0.8543	-56062		SLC6A1	-0.19243	10824	-0.55033	0.5923	0.92302	-48620
UGT1A6	0.23472	59534	0.75637	0.46282	0.95778	-46374		GSTM5	-0.18627	93068	-0.56927	0.57829	0.8543	-56160		SLC6A11	-0.15591	82140	-0.58104	0.57208	0.92302	-48529
ADH7	-0.077822	58019	-0.39579	0.69863	0.9652	-46732		HGF	-0.23247	65281	-0.57108	0.5771	0.8543	-56150		SLC6A13	0.27416	74812	0.57431	0.57648	0.92302	-48550
GSTA1	-0.076963	56527	-0.43395	0.67139	0.9652	-46704		GSTM1	-0.096297	96870	-0.55472	0.58793	0.85878	-56237		SLC6A14	0.095778	43764	0.5489	0.59325	0.92302	-48624
NFE2L2	0.12134	10173	0.39248	0.70102	0.9652	-46734		SLC6A19	-0.16078	77150	-0.51464	0.61492	0.88822	-56440		SLC6A15	-0.29059	85792	-0.83633	0.41949	0.92302	-47608
SLC39A12	-0.16373	91044	-0.40339	0.69318	0.9652	-46726		SLC2A5	-0.14627	77136	-0.47977	0.63888	0.90083	-56605		SLC6A16	-0.16083	66915	-0.65307	0.52616	0.92302	-48299
SLC5A1	0.070921	67909	0.44136	0.66615	0.9652	-46698		SLC39A5	-0.098114	65460	-0.4856	0.63484	0.90083	-56579		SLC6A19	0.12835	78599	0.3718	0.71659	0.92302	-49055
SLC5A10	-0.062043	76569	-0.39494	0.69925	0.9652	-46732		TGFBR2	-0.11022	80082	-0.47177	0.64444	0.90083	-56642		SLC6A2	-0.16113	73991	-0.52979	0.60603	0.92302	-48678
SLC5A6	0.054203	87362	0.37624	0.71276	0.9652	-46745		CBR1	0.077957	93047	0.32335	0.75126	0.90191	-57207		SLC6A20	-0.13821	74994	-0.40653	0.69159	0.92302	-48983
SLC6A14	0.069593	42981	0.44725	0.66201	0.9652	-46693		CYP2A6	-0.064323	82517	-0.35551	0.72757	0.90191	-57102		SLC6A4	0.14556	79567	0.40484	0.6928	0.92302	-48987
SLC6A8	-0.10505	90615	-0.3774	0.71193	0.9652	-46744		CYP4A11	-0.079743	70628	-0.45546	0.65583	0.90191	-56714		SLC6A6	0.45431	79660	10035	0.33562	0.92302	-46855
SLC6A18	0.049574	68607	0.35828	0.72584	0.97278	-46757		EGR1	-0.22257	98333	-0.35259	0.7297	0.90191	-57112		SLC6A8	0.12948	90678	0.38439	0.70749	0.92302	-49030
FTL	0.073331	12666	0.33983	0.73937	0.9808	-46768		G6PD	-0.078723	87557	-0.40103	0.69452	0.90191	-56937		SLC6A9	0.13175	69259	0.48606	0.63578	0.92302	-48795
SLC2A12	0.052845	58267	0.32627	0.74938	0.98403	-46776		GCLM	0.11343	72056	0.32558	0.74961	0.90191	-57200		SLC7A11	0.27122	93704	0.63374	0.53827	0.92302	-48363
SLC39A7	-0.051407	77754	-0.28229	0.78214	0.99545	-46800		GPX3	-0.14221	10280	-0.3707	0.71647	0.90191	-57049		SOD3	0.19656	89608	0.63541	0.53722	0.92302	-48358
SLC6A4	0.092093	78445	0.27354	0.7887	0.99545	-46805		GSTT2	-0.16523	79085	-0.3606	0.72384	0.90191	-57084		SQSTM1	0.20267	85175	0.55622	0.58839	0.92302	-48603
SLC6A6	-0.12796	78234	-0.30246	0.76706	0.99545	-46790		HSP90AB1	0.25064	10743	0.34239	0.7372	0.90191	-57146		TGFA	0.24862	83562	0.52308	0.61055	0.92302	-48697
SQSTM1	0.12129	83647	0.29325	0.77393	0.99545	-46795		PPARD	0.084754	72821	0.33327	0.74392	0.90191	-57175		TXN	-0.24757	95148	-0.46139	0.65286	0.92302	-48857
CBR1	0.034904	92453	0.12418	0.90306	0.99604	-46858		SLC2A9	0.060799	67091	0.38895	0.70323	0.90191	-56982		TXNRD1	0.14918	92028	0.42176	0.68074	0.92302	-48950
CES3	-0.028486	79456	-0.15505	0.87915	0.99604	-46850		SLC39A14	-0.15094	91078	-0.34805	0.73304	0.90191	-57127		UGT1A1	0.1478	55167	0.47592	0.64277	0.92302	-48821
GSR	0.031552	80044	0.14994	0.88309	0.99604	-46852		SLC39A2	-0.072582	83343	-0.34932	0.7321	0.90191	-57123		UGT1A6	0.1347	61320	0.40178	0.69499	0.92302	-48993
HBEGF	0.029941	66212	0.18091	0.85921	0.99604	-46843		SLC5A10	0.041875	76484	0.31667	0.75622	0.90191	-57227		GGT1	-0.051467	80987	-0.30519	0.76551	0.93005	-49176
NQO1	0.077406	93705	0.13271	0.89644	0.99604	-46856		SLC5A5	-0.053536	80387	-0.37912	0.71035	0.90191	-57019		DNAJB1	0.15867	90897	0.29374	0.77403	0.93171	-49194
PPARD	-0.031633	72523	-0.10444	0.9184	0.99604	-46862		TGFA	0.073559	82828	0.43094	0.67315	0.90191	-56818		PDGFB	0.043004	72439	0.28142	0.78324	0.93202	-49213
SERPINA1	0.11868	76313	0.22685	0.82405	0.99604	-46826		DNAJB1	-0.14815	89378	-0.30695	0.76345	0.90225	-57256		SLC2A2	-0.044501	45571	-0.27421	0.78864	0.93202	-49224
SLC2A3	0.061703	95750	0.21824	0.83061	0.99604	-46829		CES4A	0.040751	86045	0.28792	0.77767	0.91079	-57311		NQO1	0.16542	94844	0.26316	0.79694	0.93336	-49240
SLC2A5	-0.085031	78349	-0.24818	0.80784	0.99604	-46817		FTH1	0.071382	12721	0.232	0.81993	0.93501	-57451		SLC5A7	-0.052148	59217	-0.24264	0.81243	0.93465	-49268
SLC39A3	-0.030125	82213	-0.20139	0.84349	0.99604	-46835		HSP90AA1	0.11179	12837	0.24868	0.80726	0.93501	-57413		SLC6A5	0.056385	72028	0.25108	0.80605	0.93465	-49257
SLC39A4	0.039976	77676	0.25427	0.80323	0.99604	-46814		NQO1	0.1554	94929	0.23601	0.81688	0.93501	-57442		CBR3	-0.04191	81742	-0.20929	0.83777	0.94039	-49309
SLC39A9	-0.017096	66174	-0.10522	0.9178	0.99604	-46862		SLC2A3	-0.057623	95748	-0.22156	0.82789	0.93587	-57474		ME1	-0.095756	86573	-0.19806	0.84635	0.94039	-49321
SLC5A12	0.022889	47174	0.1692	0.86822	0.99604	-46846		PDGFB	0.024389	72375	0.19303	0.84974	0.95229	-57531		SLC39A4	0.039049	78054	0.22259	0.82764	0.94039	-49293
SLC5A4	0.040329	63681	0.23513	0.81775	0.99604	-46822		PRDX1	0.055659	11497	0.15732	0.87727	0.97474	-57592		SLC5A9	-0.049791	71289	-0.20451	0.84142	0.94039	-49314
SLC5A5	0.020892	80571	0.13564	0.89417	0.99604	-46855		GSR	0.016616	80291	0.10381	0.91881	0.9765	-57660		ALDH3A1	0.053956	71133	0.14495	0.88718	0.95317	-49370
SLC5A8	-0.015802	63322	-0.11126	0.9131	0.99604	-46861		GSTA3	-0.010253	64051	-0.049175	0.96148	0.9765	-57700		CES5A	0.030236	64686	0.14885	0.88417	0.95317	-49367
SLC6A19	0.029243	77869	0.093293	0.92708	0.99604	-46864		MGST3	0.02135	11805	0.06237	0.95116	0.9765	-57693		SLC2A9	0.034595	66921	0.16648	0.87059	0.95317	-49352
SLC6A7	-0.016787	71608	-0.099002	0.92264	0.99604	-46863		PGD	-0.033317	91536	-0.11636	0.90904	0.9765	-57646		SLC39A2	0.036201	83898	0.14549	0.88677	0.95317	-49370
CES2	0.015684	89101	0.079573	0.93778	0.99682	-46866		SERPINA1	-0.02349	76780	-0.051702	0.9595	0.9765	-57699		GSTA3	0.029689	64241	0.11521	0.9102	0.96989	-49391
GPX3	-0.023086	10368	-0.0584	0.95431	0.99682	-46869		SLC5A1	0.014039	68339	0.1034	0.91913	0.9765	-57660		SLC5A1	-0.013592	68202	-0.081748	0.93621	0.97724	-49409
PGD	-0.011791	91775	-0.043261	0.96615	0.99682	-46870		SLC5A6	-0.012806	87564	-0.075505	0.94089	0.9765	-57684		TGFB1	0.022846	75833	0.086047	0.93286	0.97724	-49407
SLC39A13	-0.01038	79741	-0.046273	0.96379	0.99682	-46870		SLC6A17	-0.018849	99733	-0.068629	0.94627	0.9765	-57689		TGFBR2	-0.016057	80602	-0.077325	0.93965	0.97724	-49411
SLC39A14	0.021248	91785	0.045384	0.96449	0.99682	-46870		SLC6A4	-0.016806	78815	-0.055673	0.9564	0.9765	-57697		SLC6A3	0.013575	74238	0.065162	0.94913	0.97926	-49416
ABCC2	-0.0024427	60891	-0.012063	0.99056	0.99895	-46872		TGFB2	0.032729	97510	0.1347	0.89479	0.9765	-57624		ABCC2	0.010111	60924	0.052495	0.95901	0.98166	-49420
GSTT2	0.013462	79907	0.025815	0.97979	0.99895	-46871		UGT1A6	0.027911	60858	0.09801	0.92333	0.9765	-57665		SLC39A1	0.0082108	80263	0.036839	0.97123	0.9864	-49424
SLC5A7	0.0010363	59449	0.0041064	0.99679	0.99895	-46872		SLC6A14	0.0043345	43352	0.029874	0.97659	0.98416	-57708		SLC2A8	0.0030435	61820	0.014439	0.98872	0.99638	-49427
SLC6A13	0.00053795	73564	0.0013366	0.99895	0.99895	-46872		NFE2L2	-0.0017195	10233	-0.0064108	0.99498	0.99498	-57712		GPX2	0.00062189	93703	0.0017429	0.99864	0.99864	-49427

## Sheet: Table S6 limma white
white
hiv vs ctrl								hand vs hiv								hive vs hiv
GENE	logFC	AveExpr	t	P.Value	adj.P.Val	B		GENE	logFC	AveExpr	t	P.Value	adj.P.Val	B		GENE	logFC	AveExpr	t	P.Value	adj.P.Val	B
SLC6A16	0.32625	61612	0.9978	0.33781	0.89272	-46019		ABCC3	0.27344	77340	19770	0.069292	0.67875	-43807		MAFG	17134	73954	10009	0.0054186	7.0442e-05	67204
SLC6A3	-0.14594	65429	-0.77674	0.45215	0.89272	-46317		ABCC4	-0.2196	61987	-10169	0.32747	0.67875	-46022		AGER	14694	65073	80976	4.6056e-06	0.00024721	45618
SLC6A6	0.54124	74405	0.98138	0.34552	0.89272	-46043		ABCC5	0.40554	83053	12503	0.23287	0.67875	-45555		EPHA2	13529	65314	77711	6.8901e-06	0.00024721	41514
SOD3	0.24131	85295	0.95482	0.35826	0.89272	-46082		AGER	0.37436	60410	23958	0.032057	0.67875	-42720		SLC2A6	19235	67678	75168	9.5079e-06	0.00024721	38226
SQSTM1	-0.62374	84088	-0.86698	0.40273	0.89272	-46203		CBR1	11159	96888	17017	0.1122	0.67875	-44504		SLC6A13	19889	63537	76644	7.8798e-06	0.00024721	40144
SRXN1	0.18674	79657	0.92896	0.37097	0.89272	-46118		CBR3	-0.14525	68174	-13002	0.21575	0.67875	-45447		CES3	10197	72481	66967	2.8336e-05	0.00052624	27041
TGFA	-0.31169	92461	-0.9019	0.38462	0.89272	-46156		CES2	0.20413	81114	13467	0.20073	0.67875	-45345		CYP2A6	10194	75903	67754	2.5424e-05	0.00052624	28154
TGFB1	0.29269	65821	0.82886	0.42315	0.89272	-46252		CES4A	0.60139	91504	32333	0.0064132	0.67875	-40652		ABCC3	12147	81389	63850	4.3886e-05	0.00071314	22549
TGFBR2	0.47663	75163	10339	0.32131	0.89272	-45966		CES5A	-0.29522	60774	-14964	0.15804	0.67875	-45001		GSR	18019	70826	61861	5.8415e-05	0.00075939	19610
UGT1A6	0.351	56275	0.83658	0.41896	0.89272	-46242		CYP2A6	0.13839	72015	0.95564	0.35641	0.67875	-46133		SLC2A1	13011	94460	62393	5.4084e-05	0.00075939	20401
SLC39A8	0.22579	59232	10460	0.31592	0.89272	-45947		CYP4A11	-0.27144	61452	-11312	0.27806	0.67875	-45802		SLC2A12	0.94668	50463	59081	8.7914e-05	0.001039	15407
SLC39A9	0.24713	56381	10895	0.29705	0.89272	-45880		EPHA2	0.17891	60128	13684	0.19399	0.67875	-45296		HBEGF	0.9355	60505	57935	0.00010438	0.0011307	13642
SLC5A11	-0.64736	92846	-13183	0.21167	0.89272	-45498		EPHA3	-0.25512	41222	-16770	0.11702	0.67875	-44565		SLC5A8	0.87585	56551	56395	0.00013184	0.0012242	11240
SLC5A3	-0.70923	79190	-0.86351	0.40456	0.89272	-46207		FGF13	-0.24518	61127	-12814	0.22207	0.67875	-45488		SLC6A3	0.87702	68685	56432	0.00013108	0.0012242	11299
SLC5A4	0.22567	61113	10452	0.31625	0.89272	-45948		FTH1	0.45015	13321	16663	0.11917	0.67875	-44592		SLC5A9	12441	62914	55574	0.0001495	0.0012957	0.99465
SLC5A8	-0.18788	53509	-13405	0.20458	0.89272	-45459		GCLC	0.86551	91778	16656	0.11932	0.67875	-44594		HGF	19550	53899	54822	0.00016792	0.0013644	0.87518
SLC6A1	-0.53835	93784	-0.94733	0.36191	0.89272	-46092		GGT1	-0.24734	76159	-12245	0.24215	0.67875	-45610		EGR1	22712	75192	51788	0.00027044	0.0019532	0.38539
SLC6A13	-0.63215	57658	-21832	0.049309	0.89272	-43818		GPX2	-0.36674	84319	-11388	0.27503	0.67875	-45787		GCLM	20559	56878	51918	0.00026491	0.0019532	0.40661
SLC6A14	0.16342	43145	0.97813	0.34706	0.89272	-46048		GSR	0.37439	64651	15284	0.14998	0.67875	-44926		MGST2	11008	77423	49164	0.00041272	0.0028238	-0.048651
SLC6A15	0.19899	65803	0.98718	0.34278	0.89272	-46035		GSTA3	-0.25642	60251	-10103	0.3305	0.67875	-46034		ABCC2	0.76905	55364	45244	0.00078999	0.0050225	-0.71399
SLC2A2	0.16431	44010	0.77485	0.45323	0.89272	-46320		GSTA4	0.4664	89979	16041	0.13233	0.67875	-44744		SLC5A3	26721	87790	45086	0.00081132	0.0050225	-0.74125
SLC2A3	11269	78312	20732	0.060037	0.89272	-44040		GSTM3	0.46135	84150	10831	0.29811	0.67875	-45896		CBR3	0.7856	72527	43801	0.0010085	0.0057002	-0.96366
SLC2A4	-0.10407	51513	-0.80006	0.43902	0.89272	-46289		GSTM4	-0.30324	60459	-11083	0.28748	0.67875	-45847		SLC6A2	10389	64567	43807	0.0010073	0.0057002	-0.9625
SLC2A5	0.80894	79415	20101	0.067122	0.89272	-44167		GSTM5	-0.2059	89661	-0.9828	0.34336	0.67875	-46085		SLC2A9	0.55182	60000	43510	0.0010597	0.0057401	-10143
SLC2A6	-0.38948	60883	-20354	0.064197	0.89272	-44116		HBEGF	0.13392	56974	12384	0.23712	0.67875	-45581		RXRA	11696	94292	43213	0.0011148	0.005797	-10660
SLC2A8	-0.23535	60299	-10458	0.316	0.89272	-45948		HGF	-0.23426	43752	-14400	0.17313	0.67875	-45133		G6PD	0.85901	83891	41940	0.001387	0.0065654	-12889
SLC2A9	-0.20401	58512	-18891	0.08294	0.89272	-44410		KEAP1	0.8317	88807	20121	0.065052	0.67875	-43716		SLC39A13	14927	76972	42121	0.0013444	0.0065654	-12571
SLC39A11	-0.45667	78567	-13357	0.20609	0.89272	-45468		MAFF	-0.78641	86798	-0.94203	0.36308	0.67875	-46157		SLC5A1	0.80046	63421	41828	0.0014141	0.0065654	-13086
SLC39A13	-0.43635	72369	-13347	0.20643	0.89272	-45470		MGST2	-0.23787	71139	-10949	0.29313	0.67875	-45874		SRXN1	11222	85692	41378	0.0015286	0.0068522	-13879
SLC39A6	-0.70398	78241	-0.97429	0.34889	0.89272	-46054		NFE2L2	0.64459	96748	11042	0.28922	0.67875	-45855		SLC6A5	10234	64031	40801	0.0016896	0.0073216	-14899
ME1	-0.56101	74922	-14127	0.18282	0.89272	-45329		NQO1	-0.3364	77151	-11705	0.26246	0.67875	-45722		ABCC5	14245	87345	39077	0.0022834	0.0094718	-17960
MGST2	0.30154	70912	16303	0.12863	0.89272	-44920		NRG1	-0.16486	47915	-0.94123	0.36348	0.67875	-46159		ME1	17345	80001	38784	0.0024044	0.0094718	-18484
NFE2L2	-0.76537	97103	-11883	0.25738	0.89272	-45721		PDGFB	-0.28046	60883	-12383	0.23715	0.67875	-45581		SLC2A11	12949	63427	38884	0.0023623	0.0094718	-18305
PDGFB	0.3395	60696	13688	0.1958	0.89272	-45409		PPARD	-0.43091	68290	-15201	0.15204	0.67875	-44945		KEAP1	18625	92795	38468	0.0025418	0.0097187	-19047
PGD	0.29291	79709	14343	0.17668	0.89272	-45290		PRDX1	0.69299	11236	10980	0.2918	0.67875	-45867		SLC39A11	15867	83496	38201	0.0026647	0.0098973	-19526
PRDX6	-0.51646	98942	-0.97215	0.34991	0.89272	-46057		PRDX6	0.64958	99857	12797	0.22268	0.67875	-45492		NQO1	10700	83826	37408	0.0030664	0.010774	-20947
PTGR1	0.27875	56709	13619	0.19793	0.89272	-45421		PTGR1	-0.15396	57273	-0.9267	0.3707	0.67875	-46184		SLC39A7	0.89543	74596	37486	0.0030242	0.010774	-20807
RXRA	-0.31216	90536	-11758	0.26216	0.89272	-45741		SLC2A1	-0.23321	87290	-10420	0.31609	0.67875	-45975		SLC39A3	0.82329	74271	36980	0.0033083	0.011028	-21715
SERPINA1	0.91298	70980	14205	0.18057	0.89272	-45315		SLC2A10	-0.48555	58817	-25260	0.025063	0.67875	-42385		SLC5A10	0.62016	71946	37082	0.003249	0.011028	-21532
SLC2A10	0.25987	60132	10102	0.33205	0.89272	-46001		SLC2A12	-0.22613	44942	-18298	0.089928	0.67875	-44183		SLC6A11	13965	65058	35645	0.0041978	0.013643	-24118
GSR	-0.47038	64987	-17518	0.10496	0.89272	-44683		SLC2A13	-0.2407	64857	-10445	0.315	0.67875	-45970		SLC2A4	0.45478	53060	33893	0.0057499	0.017717	-27281
GSTM2	0.21436	93044	14169	0.18159	0.89272	-45322		SLC2A2	-0.20399	43733	-11818	0.2581	0.67875	-45699		SLC39A9	0.72123	60895	33788	0.0058603	0.017717	-27471
GSTM3	-0.30281	83180	-0.90691	0.38206	0.89272	-46149		SLC2A3	-0.69095	80225	-0.99412	0.33802	0.67875	-46064		SLC5A12	0.49735	44360	33872	0.0057722	0.017717	-27319
GSTM4	0.44059	59889	16960	0.1153	0.89272	-44793		SLC2A6	0.25341	60300	15509	0.14455	0.67875	-44872		SLC2A8	0.87344	63092	33452	0.006226	0.018395	-28078
GSTT2	0.35924	65794	17684	0.10203	0.89272	-44650		SLC2A8	0.42702	61421	24916	0.026755	0.67875	-42473		BLVRB	0.87373	88008	32908	0.0068686	0.019457	-29061
HBEGF	-0.094809	56727	-0.7852	0.44736	0.89272	-46307		SLC2A9	0.15122	58306	15706	0.1399	0.67875	-44825		CES2	0.6384	82917	32895	0.0068849	0.019457	-29084
HGF	0.19591	44034	10663	0.30698	0.89272	-45916		SLC39A11	0.3366	78096	10837	0.29787	0.67875	-45895		GSTM4	10781	66992	32510	0.0073812	0.019991	-29780
KEAP1	-0.73553	88006	-13894	0.18961	0.89272	-45372		SLC39A13	0.54089	73100	17721	0.099421	0.67875	-44329		TXNRD1	0.95081	86618	32528	0.0073575	0.019991	-29748
MAFF	15135	83465	15379	0.14966	0.89272	-45097		SLC39A14	-0.39006	81068	-0.98207	0.3437	0.67875	-46086		SLC6A18	0.58701	64642	31812	0.0083765	0.022223	-31041
MAFG	-0.27861	67559	-14763	0.16528	0.89272	-45212		SLC39A4	-0.12336	66798	-0.94639	0.36094	0.67875	-46150		ADH7	0.57518	56461	31422	0.0089899	0.022915	-31745
CYP2A6	-0.24985	72519	-18559	0.087835	0.89272	-44477		SLC39A7	0.40044	72682	16750	0.11743	0.67875	-44570		HSP90AB1	18374	95696	31479	0.0088975	0.022915	-31642
EPHA2	-0.11772	59754	-0.89321	0.38907	0.89272	-46168		SLC39A9	-0.26463	56192	-16187	0.12913	0.67875	-44708		SLC39A4	0.59237	70155	30140	0.011346	0.028365	-34055
EPHA3	0.25689	41311	15255	0.15271	0.89272	-45120		SLC5A1	-0.16617	58888	-10658	0.30561	0.67875	-45930		ALDH3A1	0.68886	63771	29977	0.011687	0.028667	-34348
FGF13	-0.21056	63500	-0.82805	0.42359	0.89272	-46253		SLC5A11	10607	95321	25815	0.022552	0.67875	-42243		MGST3	13583	10821	29774	0.012127	0.029195	-34713
FTL	0.9359	11951	10373	0.31978	0.89272	-45960		SLC5A4	-0.19123	61212	-0.93718	0.36548	0.67875	-46166		NRG1	11076	53838	28290	0.015881	0.037537	-37369
G6PD	0.23375	78818	11357	0.27795	0.89272	-45806		SLC5A5	-0.21407	71866	-13424	0.20207	0.67875	-45354		SLC5A6	0.56554	85512	27334	0.018893	0.043859	-39070
GCLC	-0.53767	89806	-0.95225	0.35951	0.89272	-46085		SLC5A8	0.2018	53656	16545	0.12157	0.67875	-44621		SLC6A15	10081	71380	27186	0.019406	0.04426	-39331
GCLM	0.3424	45821	11911	0.25634	0.89272	-45716		SLC5A9	-0.19873	56189	-0.92955	0.36927	0.67875	-46179		PGD	0.57915	83806	26087	0.023684	0.053085	-41269
GGT1	0.2401	76290	12710	0.2275	0.89272	-45581		SLC6A1	10291	96633	22416	0.04276	0.67875	-43120		GSTM3	11019	86674	25929	0.024367	0.053691	-41545
GPX3	11888	86226	18487	0.088932	0.89272	-44491		SLC6A13	0.61705	57819	19753	0.069503	0.67875	-43811		HMOX1	11533	85000	25755	0.025149	0.054152	-41851
ABCC3	-0.10781	76407	-0.79848	0.4399	0.89272	-46291		SLC6A14	-0.19179	42929	-13879	0.18813	0.67875	-45252		SLC39A14	10232	87819	25698	0.02541	0.054152	-41950
AGER	-0.21873	59488	-14255	0.17917	0.89272	-45306		SLC6A15	-0.31387	65108	-21608	0.049633	0.67875	-43330		GSTA4	0.99571	91993	24622	0.030848	0.064085	-43820
ALDH3A1	-0.24426	61861	-0.97552	0.3483	0.89272	-46052		SLC6A16	-0.40448	61065	-14973	0.15783	0.67875	-44999		TXN	11805	93054	24584	0.031057	0.064085	-43885
CBR1	-10372	96065	-13331	0.20692	0.89272	-45472		SLC6A20	-0.3887	65988	-10470	0.31388	0.67875	-45966		PDGFB	0.67122	65445	24359	0.032343	0.065697	-44274
CES3	0.11075	67292	0.7833	0.44843	0.89272	-46309		SLC6A4	-0.37849	72348	-11649	0.26466	0.67875	-45734		NFE2L2	14998	10009	23799	0.035758	0.071517	-45234
CES4A	-0.18798	89205	-0.85323	0.41001	0.89272	-46221		SLC6A8	0.71405	90909	19784	0.069118	0.67875	-43803		SLC5A11	16782	97238	23464	0.037967	0.074784	-45806
ABCC5	-0.30454	82392	-0.7241	0.4827	0.89919	-46379		SRXN1	-0.3576	78666	-20989	0.055582	0.67875	-43491		PRDX6	12495	10204	23097	0.040536	0.078653	-46428
HMOX1	0.26739	78421	0.72218	0.48384	0.89919	-46382		TGFA	0.57123	93979	19569	0.071828	0.67875	-43858		SLC39A6	14161	81158	22677	0.043681	0.083507	-47136
SLC2A12	0.1033	45643	0.72159	0.48418	0.89919	-46382		TXN	0.48333	90290	11449	0.27257	0.67875	-45774		CYP4A11	0.61348	65702	22519	0.044922	0.084636	-47401
SLC6A9	0.18788	64218	0.75543	0.46436	0.89919	-46343		UGT1A1	-0.34391	49901	-12262	0.24154	0.67875	-45606		CBR1	16564	98408	22281	0.046856	0.085793	-47798
SLC6A5	0.17935	58483	0.70532	0.4939	0.90432	-46401		UGT1A6	-0.43929	55665	-12023	0.25034	0.67875	-45656		SQSTM1	15563	88043	22330	0.046453	0.085793	-47717
FTH1	0.46602	12846	0.67619	0.51157	0.92366	-46433		GSTP1	0.36298	97479	0.88394	0.39252	0.69729	-46256		SLC6A17	0.9094	80107	21204	0.05665	0.10229	-49578
SLC39A4	-0.12178	68072	-0.65623	0.5239	0.93296	-46454		PGD	-0.14107	80414	-0.87553	0.39692	0.69729	-46270		SLC39A8	0.4324	62326	20894	0.059809	0.10507	-50083
NQO1	0.23999	77762	0.6333	0.53826	0.93299	-46478		SLC5A10	0.1139	69740	0.89246	0.38811	0.69729	-46242		TGFB2	12548	89878	20925	0.059489	0.10507	-50033
SLC6A7	-0.087777	66399	-0.63471	0.53737	0.93299	-46476		GCLM	-0.23838	46250	-0.80382	0.43572	0.70306	-46385		SLC2A13	15436	73169	20560	0.063407	0.10991	-50625
GPX2	0.19406	85324	0.54184	0.59771	0.97006	-46565		ME1	0.34038	73950	0.85417	0.40823	0.70306	-46305		GSTP1	0.92482	99729	20241	0.067022	0.11464	-51138
MGST3	-0.23668	10322	-0.55724	0.58747	0.97006	-46551		RXRA	0.18466	89969	0.81065	0.43192	0.70306	-46374		SLC5A7	0.45481	56538	19924	0.0708	0.11953	-51643
SLC39A10	0.25032	71664	0.53183	0.60442	0.97006	-46574		SLC2A11	0.22657	58761	0.79	0.44347	0.70306	-46406		GSTT2	0.44889	69630	19618	0.074649	0.12442	-52129
SLC5A1	0.095853	59303	0.53884	0.59972	0.97006	-46567		SLC2A4	0.097259	51516	0.82145	0.42596	0.70306	-46358		SLC2A3	10417	88681	19444	0.076912	0.12656	-52402
SLC5A6	0.10539	82414	0.55507	0.58891	0.97006	-46553		SLC2A5	-0.46942	80932	-0.79149	0.44263	0.70306	-46404		PTGR1	0.82874	61869	19012	0.082822	0.13459	-53077
UGT1A1	0.20106	50748	0.57324	0.57693	0.97006	-46536		SLC39A2	-0.16724	78693	-0.81384	0.43016	0.70306	-46369		GGT1	0.39241	79274	18647	0.088135	0.14145	-53641
ABCC2	-0.027078	52004	-0.1456	0.88662	0.97405	-46792		SLC39A6	0.51069	77471	0.79386	0.4413	0.70306	-46400		SLC6A1	11446	96295	18457	0.09103	0.14432	-53933
ABCC4	0.06875	62826	0.2411	0.8135	0.97405	-46761		SLC5A12	0.089144	42579	0.77547	0.45171	0.7075	-46428		SLC39A10	13277	78951	18306	0.093392	0.14628	-54164
ADH7	-0.029614	53995	-0.14287	0.88873	0.97405	-46793		SLC6A5	-0.16146	58510	-0.76267	0.45906	0.71045	-46447		HSP90AA1	0.61209	13169	17829	0.10119	0.15334	-54884
BLVRB	-0.077902	84426	-0.32979	0.74716	0.97405	-46718		HMOX1	-0.32469	78009	-0.74827	0.46741	0.71486	-46468		PRDX1	11851	11402	17827	0.10124	0.15334	-54888
CES2	0.037109	79830	0.15778	0.87722	0.97405	-46789		SLC6A18	0.09947	62510	0.7239	0.48175	0.71985	-46503		SLC5A5	0.37869	74740	17815	0.10144	0.15334	-54905
CES5A	0.025538	62236	0.086677	0.93234	0.97405	-46804		SOD3	-0.17449	85562	-0.72952	0.47842	0.71985	-46495		CES5A	0.39223	64147	17249	0.1115	0.16661	-55747
CYP4A11	0.089202	62467	0.28813	0.77809	0.97405	-46740		SQSTM1	0.35147	82861	0.70971	0.49022	0.72418	-46523		SLC6A19	0.68908	76652	17071	0.11484	0.16965	-56008
DNAJB1	-0.10381	86043	-0.077837	0.93922	0.97405	-46805		SERPINA1	-0.57134	72468	-0.67714	0.51	0.73667	-46567		SLC39A5	0.35601	59360	16667	0.12277	0.17933	-56596
EGR1	-0.10143	65375	-0.14777	0.88494	0.97405	-46791		SLC5A3	-0.42897	73334	-0.68106	0.50759	0.73667	-46562		GSTA1	0.2439	54135	16583	0.12447	0.17979	-56716
GSTA1	0.020594	52924	0.12369	0.90358	0.97405	-46797		ABCC2	-0.10174	51321	-0.65384	0.52443	0.7456	-46598		SLC5A2	0.24797	75765	15984	0.13726	0.19406	-57568
GSTA3	0.092252	61171	0.29029	0.77648	0.97405	-46739		FTL	0.21836	12536	0.63049	0.53913	0.7456	-46627		TGFB1	0.59514	69990	15981	0.13733	0.19406	-57573
GSTA4	-0.1657	88296	-0.48331	0.63746	0.97405	-46614		SLC5A6	-0.12869	82248	-0.63812	0.5343	0.7456	-46618		SLC39A12	13164	71345	15821	0.14094	0.19701	-57797
GSTM1	0.08015	88917	0.39226	0.70165	0.97405	-46680		SLC6A9	-0.15217	64338	-0.64323	0.53108	0.7456	-46611		EPHA3	0.47045	44734	15648	0.14493	0.20043	-58038
GSTM5	0.031581	90612	0.13616	0.89392	0.97405	-46794		GSTA1	-0.072748	52635	-0.5957	0.56144	0.76828	-46670		FTL	0.62509	12703	15510	0.14818	0.20066	-58228
GSTP1	-0.041497	95732	-0.082183	0.93584	0.97405	-46804		SLC5A2	-0.077319	74222	-0.5632	0.58273	0.78911	-46707		SLC6A8	0.68396	90173	15542	0.14743	0.20066	-58185
HSP90AA1	0.20585	12788	0.32375	0.75162	0.97405	-46721		ALDH3A1	0.098986	61173	0.48706	0.63419	0.7922	-46788		SERPINA1	12435	81197	14816	0.16553	0.22185	-59172
HSP90AB1	-0.35085	89099	-0.33796	0.74115	0.97405	-46713		DNAJB1	-0.54865	82569	-0.54583	0.59428	0.7922	-46727		TGFA	0.53513	93335	14476	0.17465	0.23168	-59624
NRG1	0.093655	48335	0.47682	0.64194	0.97405	-46619		GPX3	-0.2756	90686	-0.49332	0.62988	0.7922	-46782		SLC2A10	0.31507	62864	14185	0.18278	0.24001	-60004
PPARD	0.17151	69753	0.47102	0.64596	0.97405	-46624		GSTM1	-0.10147	88771	-0.51455	0.61537	0.7922	-46760		GCLC	0.80744	90788	14115	0.18478	0.24022	-60095
PRDX1	-0.24272	10984	-0.30284	0.76713	0.97405	-46732		GSTT2	-0.12007	66943	-0.47888	0.63985	0.7922	-46796		GPX2	0.47509	88454	13841	0.19279	0.24815	-60447
SLC2A1	0.075974	88166	0.41933	0.68228	0.97405	-46662		MGST3	0.2113	10317	0.51762	0.61328	0.7922	-46757		SLC39A2	0.32393	81066	13586	0.20054	0.25559	-60771
SLC2A11	-0.084387	57963	-0.25212	0.80516	0.97405	-46756		SLC39A8	-0.13512	59633	-0.50908	0.61909	0.7922	-46766		SLC6A6	0.77476	80633	13023	0.2185	0.27577	-61469
SLC2A13	0.035118	65977	0.1354	0.89451	0.97405	-46794		SLC7A11	0.24254	86942	0.53897	0.59887	0.7922	-46734		ABCC4	0.32233	64635	12659	0.23078	0.28848	-61909
SLC39A1	0.054888	75944	0.28471	0.78066	0.97405	-46741		TXNRD1	0.1388	83043	0.49932	0.62576	0.7922	-46776		GSTM1	0.33641	90847	12551	0.23453	0.29036	-62037
SLC39A12	-0.24528	66588	-0.37613	0.71329	0.97405	-46691		CES3	-0.050817	67572	-0.45947	0.65336	0.80129	-46814		PPARD	0.40661	72458	12359	0.24133	0.29598	-62265
SLC39A2	0.096894	79109	0.41929	0.68231	0.97405	-46662		SLC5A7	-0.085698	54009	-0.42824	0.67538	0.82003	-46843		FGF13	0.97444	66877	10996	0.29416	0.35739	-63796
SLC39A3	-0.02186	70638	-0.10005	0.92194	0.97405	-46802		SLC6A2	-0.081901	59404	-0.40233	0.69387	0.82003	-46864		TGFBR2	0.53866	79995	10783	0.30317	0.36493	-64023
SLC39A7	-0.075679	70904	-0.29341	0.77415	0.97405	-46737		SLC6A6	0.22145	78304	0.40656	0.69084	0.82003	-46861		SLC39A1	0.2309	77268	10550	0.31323	0.37358	-64266
SLC5A10	-0.050158	69378	-0.362	0.72356	0.97405	-46699		SLC6A7	0.050426	66231	0.41728	0.68317	0.82003	-46852		SLC6A9	0.28001	66430	10029	0.33669	0.39791	-64795
SLC5A12	-0.019419	42196	-0.15338	0.88061	0.97405	-46790		TGFB1	-0.16758	66383	-0.37465	0.71387	0.83606	-46887		SLC6A16	0.29993	64606	0.98474	0.34517	0.40426	-64974
SLC5A2	0.023869	74519	0.15943	0.87595	0.97405	-46788		SLC39A3	-0.067391	70166	-0.35517	0.72807	0.84508	-46901		GSTA3	0.25378	62785	0.88501	0.39442	0.45781	-65908
SLC5A5	0.079494	72621	0.46816	0.64794	0.97405	-46626		SLC6A17	-0.047418	75718	-0.29668	0.77132	0.87958	-46940		FTH1	0.27363	13203	0.84896	0.41336	0.47552	-66224
SLC5A7	0.096624	53988	0.35661	0.72749	0.97405	-46703		SLC6A19	-0.11777	72886	-0.30471	0.76533	0.87958	-46935		SLC6A4	0.30203	75759	0.84217	0.417	0.47552	-66282
SLC5A9	0.06188	56950	0.25799	0.80073	0.97405	-46754		SLC39A1	-0.046675	75968	-0.2567	0.80136	0.90589	-46963		DNAJB1	0.68418	88633	0.72264	0.48445	0.54729	-67239
SLC6A11	-0.0539	58980	-0.26016	0.79909	0.97405	-46753		SLC6A11	0.047684	58967	0.23952	0.81438	0.91267	-46972		GPX3	0.4892	94394	0.71606	0.48835	0.54729	-67288
SLC6A17	0.044405	75752	0.25046	0.80641	0.97405	-46757		BLVRB	0.048476	84297	0.21971	0.82946	0.92162	-46982		SLC6A20	0.24393	69190	0.6315	0.54016	0.60017	-67879
SLC6A18	-0.016434	62056	-0.12114	0.90556	0.97405	-46798		SLC39A10	0.087233	73385	0.20646	0.83958	0.92496	-46987		SLC5A4	0.13122	62838	0.60201	0.55894	0.61578	-68069
SLC6A19	0.18066	72617	0.42664	0.67709	0.97405	-46657		SLC39A12	0.13472	66087	0.19058	0.85175	0.92938	-46994		GSTM5	0.12883	91356	0.59058	0.56632	0.61867	-68140
SLC6A2	0.014871	59770	0.071603	0.94408	0.97405	-46806		TGFBR2	-0.11165	76945	-0.18259	0.85789	0.92938	-46997		SLC2A2	0.12281	45390	0.57381	0.57723	0.62533	-68242
SLC6A20	0.18144	67174	0.43653	0.6701	0.97405	-46650		GSTM2	-0.033288	93936	-0.14234	0.88896	0.95508	-47011		SLC2A5	-0.3232	81990	-0.53558	0.60254	0.64621	-68465
SLC6A4	0.17948	73488	0.44742	0.66243	0.97405	-46642		ADH7	-0.011324	53786	-0.073451	0.94255	0.98121	-47026		SLC7A11	0.20918	86587	0.52975	0.60644	0.64621	-68497
SLC7A11	-0.11914	86232	-0.287	0.77894	0.97405	-46740		HSP90AA1	0.024031	12904	0.072268	0.94347	0.98121	-47026		MAFF	0.35641	92652	0.40782	0.69095	0.73028	-69102
TGFB2	0.10414	83654	0.21272	0.83507	0.97405	-46772		MAFG	0.011205	66226	0.084675	0.93379	0.98121	-47024		CES4A	0.098648	88714	0.33995	0.74007	0.77588	-69372
TXN	-0.044187	87909	-0.086773	0.93226	0.97405	-46804		SLC6A3	-0.010914	64640	-0.091848	0.9282	0.98121	-47023		UGT1A6	-0.13367	57422	-0.33017	0.74726	0.77715	-69408
TXNRD1	-0.030279	82447	-0.091301	0.92874	0.97405	-46803		EGR1	-0.042973	64637	-0.058358	0.95434	0.98445	-47028		UGT1A1	0.052018	51990	0.16635	0.87079	0.89843	-69844
CBR3	0.0046033	68933	0.029326	0.97708	0.98465	-46809		G6PD	-0.0084479	79941	-0.048904	0.96173	0.98445	-47029		SLC6A14	0.022332	44064	0.12896	0.89964	0.92089	-69903
SLC39A5	-0.0060132	57772	-0.029937	0.9766	0.98465	-46809		SLC39A5	0.0067151	57778	0.038884	0.96956	0.98471	-47030		SOD3	0.021385	86599	0.08734	0.93192	0.94648	-69952
SLC6A8	0.022538	86951	0.036492	0.97148	0.98465	-46809		HSP90AB1	-0.010296	87289	-0.017794	0.98607	0.98607	-47032		GSTM2	-0.01602	94043	-0.069987	0.94542	0.95274	-69966
SLC39A14	-0.00084337	83172	-0.002139	0.99833	0.99833	-46810		TGFB2	-0.010012	84121	-0.020178	0.9842	0.98607	-47031		SLC6A7	0.010962	66010	0.058377	0.95446	0.95446	-69974

## Sheet: Table S7 CORRELATION WHITE
	p value
		ABCC2	ABCC3	ABCC4	ABCC5	ADH7	AGER	ALDH3A1	BLVRB	CBR1	CBR3	CES2	CES3	CES4A	CES5A	CYP2A6	CYP4A11	DNAJB1	EGR1	EPHA2	EPHA3	FGF13	FTH1	FTL	G6PD	GCLC	GCLM	GGT1	GPX2	GPX3	GSR	GSTA1	GSTA3	GSTA4	GSTM1	GSTM2	GSTM3	GSTM4	GSTM5	GSTP1	GSTT2	HBEGF	HGF	HMOX1	HSP90AA1	HSP90AB1	KEAP1	MAFF	MAFG
	ABCC2		0.167118	0.0828751	0.283446	0.0560036	0.427254	0.148556	0.408411	0.00484781	0.90313	0.976887	0.0658162	0.0495566	0.0818616	0.0687181	0.16934	0.0503911	0.147208	0.0600841	0.373147	0.345891	0.21396	0.610422	0.53417	0.0061334	0.0957085	0.160119	0.0293246	0.3225	0.443128	0.0880188	0.0961837	0.00145935	0.730403	0.464633	0.321871	0.618812	0.913208	0.0816231	0.310122	0.160181	0.819074	0.366343	0.0974956	0.34159	0.0542	0.604552	0.737358
	ABCC3	0.167118		0.887576	0.709808	0.101335	0.00670948	0.134121	0.111985	0.243409	0.184996	0.797335	0.382969	0.545904	0.197813	0.0177152	0.180888	0.142176	0.690753	0.0291952	0.579699	0.53987	0.455704	0.168431	0.693858	0.13053	0.255561	0.139124	0.220805	0.0641319	0.873985	0.4167	0.156354	0.191499	0.0484493	0.0362455	0.0586917	0.0317477	0.323431	0.0197862	0.0735993	0.11211	0.211535	0.0615624	0.128431	0.12791	0.451364	0.504577	0.985128
	ABCC4	0.0828751	0.887576		0.261202	0.120866	0.871009	0.111746	0.353696	0.0131903	0.288015	0.61657	0.116533	0.0793752	0.0495368	0.440199	0.230581	0.183422	0.318842	0.282368	0.822082	0.941741	0.212885	0.78336	0.72055	0.122609	0.112932	0.29242	0.0928077	0.782943	0.402846	0.150738	0.213666	0.0341828	0.610162	0.967379	0.520715	0.877053	0.202965	0.398163	0.474364	0.278806	0.865775	0.693006	0.157303	0.258547	0.045494	0.766938	0.464561
	ABCC5	0.283446	0.709808	0.261202		0.473616	0.363647	0.663451	0.914888	0.25946	0.850219	0.326696	0.555086	0.282054	0.701894	0.537457	0.720606	0.426893	0.633451	0.546858	0.989422	0.137802	0.224687	0.850043	0.773013	0.395333	0.899373	0.503807	0.224251	0.836379	0.00345215	0.544541	0.44341	0.443692	0.761984	0.981339	0.806367	0.871478	0.958953	0.608145	0.9623	0.38076	0.930544	0.765073	0.42093	0.845185	0.235048	0.35543	0.559169
	ADH7	0.0560036	0.101335	0.120866	0.473616		0.157026	0.00156258	0.0258546	0.0152873	0.521326	0.525095	0.130856	0.199166	0.0170901	0.00568279	0.0118652	0.000713519	0.298819	0.0329106	0.982295	0.254166	0.0342956	0.0440487	0.30037	0.00783813	0.246864	0.00348217	0.00883952	0.0234449	0.416992	0.116543	0.00620353	0.0692688	0.162291	0.0407348	0.00689361	0.0901953	0.841422	0.0105766	0.145547	0.0352167	0.114036	0.0145717	1.41763e-05	0.0121531	0.0369344	0.616729	0.873508
	AGER	0.427254	0.00670948	0.871009	0.363647	0.157026		0.133275	0.0432164	0.407766	0.340568	0.684754	0.738248	0.981893	0.255574	0.116244	0.330873	0.289569	0.831883	0.0719508	0.911952	0.94937	0.777449	0.230468	0.90789	0.372826	0.340557	0.295021	0.508012	0.102894	0.491146	0.799498	0.372895	0.360396	0.0900417	0.0666891	0.052905	0.0439764	0.398048	0.113715	0.113573	0.136898	0.215858	0.111731	0.181363	0.0707785	0.774939	0.681023	0.493612
	ALDH3A1	0.148556	0.134121	0.111746	0.663451	0.00156258	0.133275		0.00526887	0.0210954	0.740172	0.336052	0.112097	0.177007	0.00255038	0.0190031	0.00897749	0.0218234	0.678901	0.0269255	0.895414	0.577878	0.0341097	0.037269	0.416385	0.0450149	0.123647	0.00604418	0.0155887	0.0898036	0.462884	0.119587	0.00885174	0.0857693	0.219429	0.0686148	0.0110856	0.0878688	0.890699	0.0114187	0.0388756	0.0239396	0.188953	0.0222646	0.00181995	0.000702226	0.0357651	0.418919	0.418415
	BLVRB	0.408411	0.111985	0.353696	0.914888	0.0258546	0.0432164	0.00526887		0.148809	0.449237	0.636823	0.52326	0.626775	0.0686833	0.0546047	0.118826	0.127849	0.959187	0.0252679	0.637651	0.774707	0.200354	0.0474058	0.920659	0.26518	0.299153	0.064299	0.158751	0.0810192	0.637527	0.561415	0.111596	0.294839	0.131589	0.0451866	0.00354872	0.0276764	0.645935	0.0437309	0.0492922	0.00836311	0.139305	0.022069	0.017865	4.49264e-05	0.290139	0.293471	0.240412
	CBR1	0.00484781	0.243409	0.0131903	0.25946	0.0152873	0.407766	0.0210954	0.148809		0.885006	0.696852	0.0291359	0.0198286	0.00614592	0.0529864	0.0582159	0.0372444	0.366351	0.0281791	0.480685	0.519109	0.0668523	0.359285	0.520528	0.00938731	0.0337291	0.0594024	0.00415884	0.333977	0.285196	0.0479498	0.0295867	0.000968164	0.729968	0.395361	0.181119	0.491683	0.616423	0.0408889	0.12046	0.056498	0.728846	0.231255	0.0290559	0.0949306	0.0069533	0.387993	0.709744
	CBR3	0.90313	0.184996	0.288015	0.850219	0.521326	0.340568	0.740172	0.449237	0.885006		0.439655	0.629866	0.565719	0.796801	0.19715	0.756096	0.47252	0.9667	0.421377	0.610193	0.102496	0.688379	0.183811	0.813645	0.72439	0.475724	0.428455	0.758245	0.0747803	0.650728	0.721389	0.589006	0.746019	0.0188108	0.0559827	0.170923	0.0445171	0.00187437	0.305736	0.72014	0.362311	0.0734889	0.113154	0.428978	0.552159	0.827857	0.553375	0.347344
	CES2	0.976887	0.797335	0.61657	0.326696	0.525095	0.684754	0.336052	0.636823	0.696852	0.439655		0.199178	0.466518	0.205282	0.722614	0.118044	0.491919	0.86774	0.911075	0.507662	0.672662	0.368858	0.340875	0.118922	0.496768	0.464791	0.31944	0.513178	0.737719	0.523646	0.156157	0.300226	0.758833	0.691433	0.604759	0.651975	0.723024	0.177021	0.604364	0.479022	0.77888	0.543599	0.555444	0.583714	0.462736	0.341003	0.445416	0.594616
	CES3	0.0658162	0.382969	0.116533	0.555086	0.130856	0.738248	0.112097	0.52326	0.0291359	0.629866	0.199178		0.00070896	0.0138727	0.139447	0.0212085	0.111499	0.532284	0.247445	0.0686428	0.608275	0.0443435	0.37598	0.115288	0.0210062	0.037271	0.0713841	0.012441	0.607344	0.462956	4.52325e-05	0.0222802	0.0308565	0.802857	0.559484	0.495374	0.70253	0.258265	0.0883684	0.143921	0.435022	0.865884	0.382408	0.188794	0.337823	0.00252617	0.671662	0.987869
	CES4A	0.0495566	0.545904	0.0793752	0.282054	0.199166	0.981893	0.177007	0.626775	0.0198286	0.565719	0.466518	0.00070896		0.0337404	0.198895	0.0818671	0.194741	0.646691	0.224042	0.0667315	0.59997	0.0589407	0.5759	0.260635	0.0448764	0.0324522	0.141109	0.014775	0.83874	0.239547	0.00348291	0.0543045	0.0213172	0.92179	0.800737	0.66236	0.912633	0.253397	0.13147	0.174824	0.368464	0.833051	0.551893	0.2598	0.441449	0.00305854	0.424125	0.962676
	CES5A	0.0818616	0.197813	0.0495368	0.701894	0.0170901	0.255574	0.00255038	0.0686833	0.00614592	0.796801	0.205282	0.0138727	0.0337404		0.055657	0.00777545	0.0527539	0.651776	0.0536579	0.414864	0.810501	0.0420125	0.158867	0.34486	0.0279189	0.0186795	0.0232508	0.00905045	0.308385	0.538547	0.0232294	0.0109705	0.020503	0.516954	0.257652	0.11804	0.306944	0.434402	0.0257217	0.0303389	0.0957502	0.524392	0.134651	0.0302159	0.027743	0.00756388	0.472241	0.410065
	CYP2A6	0.0687181	0.0177152	0.440199	0.537457	0.00568279	0.116244	0.0190031	0.0546047	0.0529864	0.19715	0.722614	0.139447	0.198895	0.055657		0.0216496	0.0099825	0.564216	0.0121154	0.627008	0.148725	0.0427254	0.0274717	0.29736	0.0151834	0.25568	0.00398707	0.0120133	0.0195215	0.365213	0.131263	0.00578264	0.106355	0.0485231	0.0121293	0.0105028	0.023462	0.48343	9.21668e-05	0.0627505	0.0283376	0.104638	0.0045796	0.00626427	0.0387167	0.0736831	0.339456	0.85378
	CYP4A11	0.16934	0.180888	0.230581	0.720606	0.0118652	0.330873	0.00897749	0.118826	0.0582159	0.756096	0.118044	0.0212085	0.0818671	0.00777545	0.0216496		0.010713	0.527224	0.156439	0.471233	0.341096	0.00557897	0.0227603	0.0517894	0.0138587	0.197111	0.000544473	0.00648018	0.0998664	0.491499	0.0113982	0.00022655	0.141286	0.183392	0.0734744	0.0600063	0.141119	0.721795	0.0153699	0.0984883	0.207709	0.152807	0.0301413	0.0160216	0.0510574	0.00980797	0.743587	0.932088
	DNAJB1	0.0503911	0.142176	0.183422	0.426893	0.000713519	0.289569	0.0218234	0.127849	0.0372444	0.47252	0.491919	0.111499	0.194741	0.0527539	0.0099825	0.010713		0.136816	0.115945	0.886556	0.108218	0.0296247	0.0548963	0.118559	0.00174309	0.411441	0.00398608	0.0106825	0.0164038	0.431904	0.0751827	0.00575622	0.108017	0.155125	0.0476765	0.0268345	0.142995	0.815698	0.0262415	0.323143	0.140217	0.0880947	0.0248018	0.00151246	0.0788217	0.0366468	0.919688	0.678296
	EGR1	0.147208	0.690753	0.318842	0.633451	0.298819	0.831883	0.678901	0.959187	0.366351	0.9667	0.86774	0.532284	0.646691	0.651776	0.564216	0.527224	0.136816		0.880061	0.880316	0.32258	0.710251	0.942052	0.350928	0.136733	0.981741	0.562169	0.476754	0.330515	0.866662	0.436807	0.536721	0.343051	0.893507	0.712328	0.664409	0.909977	0.974742	0.770685	0.527116	0.970977	0.593782	0.759827	0.375808	0.967823	0.491001	0.180334	0.250691
	EPHA2	0.0600841	0.0291952	0.282368	0.546858	0.0329106	0.0719508	0.0269255	0.0252679	0.0281791	0.421377	0.911075	0.247445	0.224042	0.0536579	0.0121154	0.156439	0.115945	0.880061		0.687256	0.566499	0.201081	0.203795	0.992035	0.0944204	0.0789163	0.0872783	0.0537305	0.168017	0.407417	0.329656	0.0831251	0.0407046	0.255674	0.125837	0.0469547	0.0942071	0.603391	0.0068021	0.0186218	0.00104544	0.457463	0.0778393	0.0384713	0.0284947	0.156206	0.097064	0.551884
	EPHA3	0.373147	0.579699	0.822082	0.989422	0.982295	0.911952	0.895414	0.637651	0.480685	0.610193	0.507662	0.0686428	0.0667315	0.414864	0.627008	0.471233	0.886556	0.880316	0.687256		0.959084	0.561776	0.899418	0.420795	0.4129	0.130469	0.69104	0.394622	0.617821	0.87428	0.101014	0.461457	0.27639	0.811764	0.803782	0.633123	0.801041	0.358903	0.471112	0.334358	0.904889	0.444831	0.878716	0.879984	0.790838	0.300676	0.633777	0.758642
	FGF13	0.345891	0.53987	0.941741	0.137802	0.254166	0.94937	0.577878	0.774707	0.519109	0.102496	0.672662	0.608275	0.59997	0.810501	0.148725	0.341096	0.108218	0.32258	0.566499	0.959084		0.153971	0.213153	0.169714	0.179569	0.630392	0.165998	0.209567	0.103824	0.147707	0.457905	0.196694	0.747643	0.203777	0.182769	0.293405	0.325252	0.250577	0.274395	0.965305	0.503898	0.152934	0.168658	0.210769	0.715324	0.357438	0.860304	0.0652966
	FTH1	0.21396	0.455704	0.212885	0.224687	0.0342956	0.777449	0.0341097	0.200354	0.0668523	0.688379	0.368858	0.0443435	0.0589407	0.0420125	0.0427254	0.00557897	0.0296247	0.710251	0.201081	0.561776	0.153971		0.0366455	0.0736788	0.0392446	0.345913	0.00232445	0.00268553	0.188361	0.089818	0.0270733	0.0012044	0.221195	0.312154	0.1558	0.117424	0.236484	0.784923	0.0363075	0.181012	0.169959	0.237052	0.0553192	0.0272233	0.104836	0.003973	0.441656	0.924343
	FTL	0.610422	0.168431	0.78336	0.850043	0.0440487	0.230468	0.037269	0.0474058	0.359285	0.183811	0.340875	0.37598	0.5759	0.158867	0.0274717	0.0227603	0.0548963	0.942052	0.203795	0.899418	0.213153	0.0366455		0.166763	0.18048	0.733704	0.00541305	0.10447	0.0178821	0.46768	0.291072	0.0238779	0.651196	0.011857	0.00271818	0.00686209	0.00656658	0.522653	0.0328924	0.159141	0.148058	0.00734641	0.000427329	0.0253879	0.0293712	0.204767	0.585334	0.960844
	G6PD	0.53417	0.693858	0.72055	0.773013	0.30037	0.90789	0.416385	0.920659	0.520528	0.813645	0.118922	0.115288	0.260635	0.34486	0.29736	0.0517894	0.118559	0.350928	0.992035	0.420795	0.169714	0.0736788	0.166763		0.125087	0.885887	0.0936154	0.16945	0.296557	0.656036	0.0454679	0.080668	0.677586	0.364521	0.315498	0.500934	0.555844	0.690616	0.336239	0.799028	0.896372	0.235509	0.274228	0.316969	0.693757	0.133024	0.513165	0.278674
	GCLC	0.0061334	0.13053	0.122609	0.395333	0.00783813	0.372826	0.0450149	0.26518	0.00938731	0.72439	0.496768	0.0210062	0.0448764	0.0279189	0.0151834	0.0138587	0.00174309	0.136733	0.0944204	0.4129	0.179569	0.0392446	0.18048	0.125087		0.170475	0.0153629	0.0030726	0.104014	0.43517	0.0153339	0.00615276	0.0203986	0.342787	0.163805	0.124491	0.313701	0.899926	0.0232178	0.246005	0.187217	0.327339	0.105413	0.0188925	0.173905	0.0106727	0.815221	0.642743
	GCLM	0.0957085	0.255561	0.112932	0.899373	0.246864	0.340557	0.123647	0.299153	0.0337291	0.475724	0.464791	0.037271	0.0324522	0.0186795	0.25568	0.197111	0.411441	0.981741	0.0789163	0.130469	0.630392	0.345913	0.733704	0.885887	0.170475		0.315064	0.116002	0.932545	0.789703	0.0966859	0.194902	0.0101755	0.943188	0.794305	0.557222	0.741006	0.300111	0.136795	0.0302113	0.209969	0.683748	0.617174	0.338464	0.23148	0.0917669	0.298101	0.285298
	GGT1	0.160119	0.139124	0.29242	0.503807	0.00348217	0.295021	0.00604418	0.064299	0.0594024	0.428455	0.31944	0.0713841	0.141109	0.0232508	0.00398707	0.000544473	0.00398608	0.562169	0.0872783	0.69104	0.165998	0.00232445	0.00541305	0.0936154	0.0153629	0.315064		0.00398097	0.0347075	0.296465	0.0480907	6.69008e-05	0.178378	0.0897208	0.0235241	0.015898	0.0570529	0.894427	0.00455929	0.10293	0.090853	0.072623	0.004467	0.00269036	0.0274416	0.0187098	0.540836	0.962403
	GPX2	0.0293246	0.220805	0.0928077	0.224251	0.00883952	0.508012	0.0155887	0.158751	0.00415884	0.758245	0.513178	0.012441	0.014775	0.00905045	0.0120133	0.00648018	0.0106825	0.476754	0.0537305	0.394622	0.209567	0.00268553	0.10447	0.16945	0.0030726	0.116002	0.00398097		0.177866	0.149194	0.0117906	0.000543611	0.0303724	0.381781	0.177574	0.10555	0.264337	0.788757	0.00881969	0.10186	0.078467	0.381649	0.0744314	0.0125271	0.0848594	0.000457363	0.374895	0.964315
	GPX3	0.3225	0.0641319	0.782943	0.836379	0.0234449	0.102894	0.0898036	0.0810192	0.333977	0.0747803	0.737719	0.607344	0.83874	0.308385	0.0195215	0.0998664	0.0164038	0.330515	0.168017	0.617821	0.103824	0.188361	0.0178821	0.296557	0.104014	0.932545	0.0347075	0.177866		0.73575	0.495289	0.0840244	0.519005	0.00678834	0.000848181	0.00319455	0.0117014	0.201093	0.0583604	0.418803	0.154042	0.00241522	0.00313026	0.0168294	0.0813599	0.387635	0.943524	0.629408
	GSR	0.443128	0.873985	0.402846	0.00345215	0.416992	0.491146	0.462884	0.637527	0.285196	0.650728	0.523646	0.462956	0.239547	0.538547	0.365213	0.491499	0.431904	0.866662	0.407417	0.87428	0.147707	0.089818	0.46768	0.656036	0.43517	0.789703	0.296465	0.149194	0.73575		0.455252	0.267059	0.541067	0.906873	0.728623	0.583988	0.742217	0.900937	0.368755	0.614414	0.237944	0.840227	0.469798	0.335965	0.561228	0.171905	0.129483	0.78702
	GSTA1	0.0880188	0.4167	0.150738	0.544541	0.116543	0.799498	0.119587	0.561415	0.0479498	0.721389	0.156157	4.52325e-05	0.00348291	0.0232294	0.131263	0.0113982	0.0751827	0.436807	0.329656	0.101014	0.457905	0.0270733	0.291072	0.0454679	0.0153339	0.0966859	0.0480907	0.0117906	0.495289	0.455252		0.0141004	0.0637274	0.692398	0.473344	0.453134	0.653594	0.301274	0.0956715	0.214996	0.515899	0.69044	0.319677	0.164386	0.359054	0.00240209	0.834211	0.834644
	GSTA3	0.0961837	0.156354	0.213666	0.44341	0.00620353	0.372895	0.00885174	0.111596	0.0295867	0.589006	0.300226	0.0222802	0.0543045	0.0109705	0.00578264	0.00022655	0.00575622	0.536721	0.0831251	0.461457	0.196694	0.0012044	0.0238779	0.080668	0.00615276	0.194902	6.69008e-05	0.000543611	0.0840244	0.267059	0.0141004		0.0988703	0.174758	0.0650422	0.0482156	0.122103	0.904894	0.00425444	0.086335	0.110988	0.169068	0.0207191	0.00754976	0.0512207	0.00422288	0.507883	0.945059
	GSTA4	0.00145935	0.191499	0.0341828	0.443692	0.0692688	0.360396	0.0857693	0.294839	0.000968164	0.746019	0.758833	0.0308565	0.0213172	0.020503	0.106355	0.141286	0.108017	0.343051	0.0407046	0.27639	0.747643	0.221195	0.651196	0.677586	0.0203986	0.0101755	0.178378	0.0303724	0.519005	0.541067	0.0637274	0.0988703		0.909087	0.590365	0.361857	0.6811	0.559889	0.0807308	0.136948	0.1308	0.964826	0.43967	0.121726	0.228443	0.0356171	0.463096	0.752068
	GSTM1	0.730403	0.0484493	0.610162	0.761984	0.162291	0.0900417	0.219429	0.131589	0.729968	0.0188108	0.691433	0.802857	0.92179	0.516954	0.0485231	0.183392	0.155125	0.893507	0.255674	0.811764	0.203777	0.312154	0.011857	0.364521	0.342787	0.943188	0.0897208	0.381781	0.00678834	0.906873	0.692398	0.174758	0.909087		0.000388286	0.0201432	0.000729195	0.109556	0.0799418	0.299227	0.255381	0.0035785	0.00589867	0.12929	0.145815	0.679009	0.739586	0.689199
	GSTM2	0.464633	0.0362455	0.967379	0.981339	0.0407348	0.0666891	0.0686148	0.0451866	0.395361	0.0559827	0.604759	0.559484	0.800737	0.257652	0.0121293	0.0734744	0.0476765	0.712328	0.125837	0.803782	0.182769	0.1558	0.00271818	0.315498	0.163805	0.794305	0.0235241	0.177574	0.000848181	0.728623	0.473344	0.0650422	0.590365	0.000388286		0.00164023	0.000331444	0.210666	0.0266156	0.198673	0.117669	0.00248894	0.000190995	0.0282936	0.0450889	0.39034	0.66501	0.847061
	GSTM3	0.321871	0.0586917	0.520715	0.806367	0.00689361	0.052905	0.0110856	0.00354872	0.181119	0.170923	0.651975	0.495374	0.66236	0.11804	0.0105028	0.0600063	0.0268345	0.664409	0.0469547	0.633123	0.293405	0.117424	0.00686209	0.500934	0.124491	0.557222	0.015898	0.10555	0.00319455	0.583988	0.453134	0.0482156	0.361857	0.0201432	0.00164023		0.00375394	0.36311	0.0195627	0.136273	0.0267365	0.0162522	0.000467905	0.00303228	0.00376697	0.258909	0.517388	0.763608
	GSTM4	0.618812	0.0317477	0.877053	0.871478	0.0901953	0.0439764	0.0878688	0.0276764	0.491683	0.0445171	0.723024	0.70253	0.912633	0.306944	0.023462	0.141119	0.142995	0.909977	0.0942071	0.801041	0.325252	0.236484	0.00656658	0.555844	0.313701	0.741006	0.0570529	0.264337	0.0117014	0.742217	0.653594	0.122103	0.6811	0.000729195	0.000331444	0.00375394		0.167348	0.0314496	0.115808	0.0791539	0.0137828	0.00142974	0.0646399	0.0363535	0.528995	0.416465	0.898275
	GSTM5	0.913208	0.323431	0.202965	0.958953	0.841422	0.398048	0.890699	0.645935	0.616423	0.00187437	0.177021	0.258265	0.253397	0.434402	0.48343	0.721795	0.815698	0.974742	0.603391	0.358903	0.250577	0.784923	0.522653	0.690616	0.899926	0.300111	0.894427	0.788757	0.201093	0.900937	0.301274	0.904894	0.559889	0.109556	0.210666	0.36311	0.167348		0.661032	0.931471	0.515208	0.215385	0.354348	0.738889	0.834111	0.406285	0.679366	0.394729
	GSTP1	0.0816231	0.0197862	0.398163	0.608145	0.0105766	0.113715	0.0114187	0.0437309	0.0408889	0.305736	0.604364	0.0883684	0.13147	0.0257217	9.21668e-05	0.0153699	0.0262415	0.770685	0.0068021	0.471112	0.274395	0.0363075	0.0328924	0.336239	0.0232178	0.136795	0.00455929	0.00881969	0.0583604	0.368755	0.0956715	0.00425444	0.0807308	0.0799418	0.0266156	0.0195627	0.0314496	0.661032		0.0173604	0.0228138	0.17859	0.00971106	0.0125017	0.0268659	0.0520334	0.23462	0.915397
	GSTT2	0.310122	0.0735993	0.474364	0.9623	0.145547	0.113573	0.0388756	0.0492922	0.12046	0.72014	0.479022	0.143921	0.174824	0.0303389	0.0627505	0.0984883	0.323143	0.527116	0.0186218	0.334358	0.965305	0.181012	0.159141	0.799028	0.246005	0.0302113	0.10293	0.10186	0.418803	0.614414	0.214996	0.086335	0.136948	0.299227	0.198673	0.136273	0.115808	0.931471	0.0173604		0.0466333	0.585797	0.125865	0.158959	0.0371213	0.158743	0.0876253	0.263908
	HBEGF	0.160181	0.11211	0.278806	0.38076	0.0352167	0.136898	0.0239396	0.00836311	0.056498	0.362311	0.77888	0.435022	0.368464	0.0957502	0.0283376	0.207709	0.140217	0.970977	0.00104544	0.904889	0.503898	0.169959	0.148058	0.896372	0.187217	0.209969	0.090853	0.078467	0.154042	0.237944	0.515899	0.110988	0.1308	0.255381	0.117669	0.0267365	0.0791539	0.515208	0.0228138	0.0466333		0.358299	0.0585521	0.0266522	0.0125604	0.201064	0.064718	0.445491
	HGF	0.819074	0.211535	0.865775	0.930544	0.114036	0.215858	0.188953	0.139305	0.728846	0.0734889	0.543599	0.865884	0.833051	0.524392	0.104638	0.152807	0.0880947	0.593782	0.457463	0.444831	0.152934	0.237052	0.00734641	0.235509	0.327339	0.683748	0.072623	0.381649	0.00241522	0.840227	0.69044	0.169068	0.964826	0.0035785	0.00248894	0.0162522	0.0137828	0.215385	0.17859	0.585797	0.358299		0.00805508	0.078418	0.136677	0.608532	0.883155	0.67025
	HMOX1	0.366343	0.0615624	0.693006	0.765073	0.0145717	0.111731	0.0222646	0.022069	0.231255	0.113154	0.555444	0.382408	0.551893	0.134651	0.0045796	0.0301413	0.0248018	0.759827	0.0778393	0.878716	0.168658	0.0553192	0.000427329	0.274228	0.105413	0.617174	0.004467	0.0744314	0.00313026	0.469798	0.319677	0.0207191	0.43967	0.00589867	0.000190995	0.000467905	0.00142974	0.354348	0.00971106	0.125865	0.0585521	0.00805508		0.00734226	0.0161812	0.202658	0.493685	0.989058
	HSP90AA1	0.0974956	0.128431	0.157303	0.42093	1.41763e-05	0.181363	0.00181995	0.017865	0.0290559	0.428978	0.583714	0.188794	0.2598	0.0302159	0.00626427	0.0160216	0.00151246	0.375808	0.0384713	0.879984	0.210769	0.0272233	0.0253879	0.316969	0.0188925	0.338464	0.00269036	0.0125271	0.0168294	0.335965	0.164386	0.00754976	0.121726	0.12929	0.0282936	0.00303228	0.0646399	0.738889	0.0125017	0.158959	0.0266522	0.078418	0.00734226		0.00823098	0.0498131	0.553764	0.865346
	HSP90AB1	0.34159	0.12791	0.258547	0.845185	0.0121531	0.0707785	0.000702226	4.49264e-05	0.0949306	0.552159	0.462736	0.337823	0.441449	0.027743	0.0387167	0.0510574	0.0788217	0.967823	0.0284947	0.790838	0.715324	0.104836	0.0293712	0.693757	0.173905	0.23148	0.0274416	0.0848594	0.0813599	0.561228	0.359054	0.0512207	0.228443	0.145815	0.0450889	0.00376697	0.0363535	0.834111	0.0268659	0.0371213	0.0125604	0.136677	0.0161812	0.00823098		0.160928	0.327498	0.267996
	KEAP1	0.0542	0.451364	0.045494	0.235048	0.0369344	0.774939	0.0357651	0.290139	0.0069533	0.827857	0.341003	0.00252617	0.00305854	0.00756388	0.0736831	0.00980797	0.0366468	0.491001	0.156206	0.300676	0.357438	0.003973	0.204767	0.133024	0.0106727	0.0917669	0.0187098	0.000457363	0.387635	0.171905	0.00240209	0.00422288	0.0356171	0.679009	0.39034	0.258909	0.528995	0.406285	0.0520334	0.158743	0.201064	0.608532	0.202658	0.0498131	0.160928		0.506333	0.936234
	MAFF	0.604552	0.504577	0.766938	0.35543	0.616729	0.681023	0.418919	0.293471	0.387993	0.553375	0.445416	0.671662	0.424125	0.472241	0.339456	0.743587	0.919688	0.180334	0.097064	0.633777	0.860304	0.441656	0.585334	0.513165	0.815221	0.298101	0.540836	0.374895	0.943524	0.129483	0.834211	0.507883	0.463096	0.739586	0.66501	0.517388	0.416465	0.679366	0.23462	0.0876253	0.064718	0.883155	0.493685	0.553764	0.327498	0.506333		0.413662
	MAFG	0.737358	0.985128	0.464561	0.559169	0.873508	0.493612	0.418415	0.240412	0.709744	0.347344	0.594616	0.987869	0.962676	0.410065	0.85378	0.932088	0.678296	0.250691	0.551884	0.758642	0.0652966	0.924343	0.960844	0.278674	0.642743	0.285298	0.962403	0.964315	0.629408	0.78702	0.834644	0.945059	0.752068	0.689199	0.847061	0.763608	0.898275	0.394729	0.915397	0.263908	0.445491	0.67025	0.989058	0.865346	0.267996	0.936234	0.413662
	ME1	0.0291651	0.442624	0.0555497	0.37131	0.046708	0.766863	0.0970039	0.504685	0.0194208	0.760172	0.280335	0.00517932	0.0166725	0.0311935	0.119695	0.0191855	0.0179689	0.130295	0.311592	0.326117	0.312028	0.037212	0.328997	0.0638005	0.00212651	0.175601	0.0469525	0.00943962	0.325252	0.442318	0.00209522	0.0185045	0.0378755	0.718575	0.438878	0.34842	0.696681	0.403704	0.124427	0.412161	0.449043	0.573245	0.299041	0.0779096	0.329326	0.00314963	0.929305	0.701957
	MGST2	0.513291	0.0442449	0.984446	0.930687	0.0524187	0.0586022	0.0767592	0.0248236	0.419178	0.035961	0.845974	0.740993	0.929996	0.318836	0.0181214	0.143687	0.08318	0.852406	0.0903467	0.626937	0.213472	0.211715	0.0071322	0.542827	0.247805	0.838828	0.0469431	0.228314	0.00233653	0.642794	0.672991	0.11222	0.634811	0.00133487	0.000107114	0.000865412	9.23835e-05	0.134173	0.0357097	0.193247	0.0621699	0.00619925	0.000612848	0.0325109	0.0338688	0.492045	0.48957	0.985344
	MGST3	0.0317976	0.0141341	0.31657	0.584961	0.0021537	0.0640484	0.0216535	0.0476689	0.0369364	0.256835	0.845797	0.215729	0.290486	0.0677894	0.000827527	0.0545973	0.00571723	0.307043	0.0101779	0.855241	0.206178	0.123975	0.0825872	0.454825	0.0118931	0.265686	0.0204888	0.0305258	0.0129685	0.548076	0.213157	0.0270715	0.0661321	0.0865449	0.0236022	0.00952741	0.0494588	0.459433	0.00454247	0.132609	0.0276087	0.126316	0.0166866	0.00404151	0.0415098	0.123103	0.518747	0.889979
	NFE2L2	0.0124699	0.029012	0.186364	0.62921	0.00587085	0.136995	0.0148215	0.106969	0.00822147	0.611147	0.484178	0.0272101	0.0585272	0.0088828	0.00268575	0.011652	0.00972288	0.370878	0.0170688	0.354673	0.349962	0.0591329	0.124169	0.270616	0.00139732	0.0656039	0.0119986	0.00463062	0.0944554	0.545752	0.0324444	0.00537303	0.0125384	0.220647	0.0928326	0.0613997	0.146974	0.9808	0.00190473	0.055597	0.071823	0.315654	0.0558669	0.0153169	0.0660922	0.023066	0.503907	0.995226
	NQO1	0.261324	0.0792526	0.455192	0.604794	0.0300087	0.168704	0.00899665	0.0176619	0.0904854	0.335629	0.575427	0.1633	0.200663	0.0352936	0.00583728	0.0269955	0.0863293	0.795769	0.0149381	0.637414	0.398333	0.0282187	0.0155842	0.453109	0.112991	0.183205	0.00802375	0.0242558	0.109819	0.26312	0.178098	0.0115695	0.200781	0.0933097	0.0358621	0.0187495	0.0229813	0.714396	0.0011774	0.00709791	0.0134789	0.180734	0.00891247	0.0224979	0.00922023	0.0777383	0.113641	0.59519
	NRG1	0.143583	0.156425	0.290455	0.553287	0.0286109	0.393546	0.017428	0.141405	0.0475048	0.6604	0.248637	0.0126431	0.0356711	0.0102493	0.0121269	0.000748087	0.0339441	0.801953	0.0883556	0.278876	0.310528	0.00276397	0.0346827	0.0973933	0.0209702	0.127511	0.00142172	0.00212524	0.171538	0.290626	0.00998745	0.000157279	0.111677	0.207326	0.0998892	0.0922312	0.138155	0.798652	0.00428625	0.0383147	0.135529	0.26472	0.0389509	0.0331315	0.0689208	0.00594043	0.381759	0.936989
	PDGFB	0.0303511	0.0988336	0.415882	0.501603	0.112924	0.477039	0.167047	0.490796	0.0566478	0.62502	0.591536	0.0114234	0.0189434	0.0759887	0.0255789	0.0463624	0.0775003	0.530514	0.104303	0.0689044	0.24301	0.0703029	0.26828	0.1591	0.0114402	0.107427	0.0551331	0.0141568	0.303268	0.3964	0.0132659	0.0210606	0.0455733	0.362883	0.259535	0.319222	0.341787	0.947271	0.0186258	0.118466	0.269833	0.590293	0.194115	0.155962	0.368585	0.0306704	0.451211	0.562325
	PGD	0.0907529	0.0125409	0.42246	0.629374	0.0203609	0.0641138	0.0172607	0.0227598	0.0482735	0.27275	0.863831	0.190158	0.215697	0.0461429	0.00113629	0.0669422	0.0666062	0.905284	0.000384904	0.602628	0.393535	0.105674	0.0719366	0.660059	0.0634942	0.123497	0.0273545	0.0312927	0.0812976	0.400303	0.22996	0.0295273	0.0795397	0.102314	0.0401991	0.0193611	0.0293408	0.525456	0.000261959	0.0111165	0.0043569	0.248713	0.0200001	0.0219474	0.020233	0.121023	0.131608	0.725889
	PPARD	0.00228353	0.180146	0.0240502	0.266498	0.014531	0.326836	0.0262725	0.133506	1.21104e-05	0.982615	0.849856	0.0541797	0.0379188	0.0132106	0.0416438	0.0853112	0.0383352	0.347336	0.0147043	0.533132	0.490761	0.100825	0.379545	0.627035	0.0107205	0.0409612	0.0733111	0.00791614	0.288283	0.309908	0.0832668	0.0424077	0.000717201	0.667791	0.356413	0.157184	0.437583	0.782522	0.0354823	0.122184	0.0377879	0.705071	0.217543	0.0279616	0.0947053	0.0188327	0.354898	0.748566
	PRDX1	0.0422591	0.0667741	0.0846059	0.692014	0.000633426	0.0888561	0.000565436	0.0203376	0.00618175	0.769006	0.414262	0.0789718	0.135824	0.00232972	0.0124008	0.0146542	0.0105208	0.405496	0.0151392	0.74478	0.557568	0.0735838	0.0997697	0.435963	0.0122502	0.0756506	0.0140157	0.0132268	0.0830145	0.610057	0.0916817	0.0128288	0.0227063	0.261345	0.0902016	0.0219958	0.132964	0.915834	0.00954694	0.0569496	0.0331936	0.260563	0.0450982	0.00279625	0.00876294	0.0360892	0.539529	0.581075
	PRDX6	0.16946	0.0642278	0.183218	0.884731	0.00440366	0.0340159	0.000532216	0.000685516	0.0448236	0.611892	0.490157	0.260933	0.363718	0.0153935	0.0251539	0.0484949	0.045601	0.685028	0.0128778	0.911378	0.726767	0.145202	0.0667592	0.705189	0.090333	0.145395	0.0324674	0.0669125	0.0686831	0.707129	0.291865	0.0486789	0.103469	0.174962	0.0542104	0.00538242	0.0565455	0.858572	0.019115	0.0413752	0.0131199	0.181029	0.0269032	0.00537602	0.000278756	0.139834	0.427142	0.339609
	PTGR1	0.529738	0.134616	0.775465	0.828811	0.0294298	0.189207	0.0406141	0.0470307	0.346794	0.135745	0.419842	0.431707	0.648742	0.186567	0.0203258	0.0294686	0.0320808	0.743612	0.192663	0.786468	0.156977	0.052365	2.82073e-05	0.175191	0.146802	0.812337	0.00611528	0.111276	0.00422422	0.515196	0.332369	0.02842	0.625944	0.00626834	0.00060717	0.00274497	0.00468561	0.410985	0.0341816	0.219878	0.142004	0.00199337	9.43255e-05	0.0158447	0.0328075	0.235259	0.690533	0.913401
	RXRA	0.885809	0.873678	0.900829	0.0653912	0.57354	0.528041	0.822354	0.846307	0.882775	0.156943	0.433537	0.921121	0.936002	0.830783	0.461526	0.705197	0.434666	0.865323	0.851544	0.552622	0.0131323	0.246827	0.317939	0.464587	0.664768	0.332744	0.394909	0.476244	0.346901	0.0396944	0.923018	0.479465	0.739962	0.419995	0.412737	0.484544	0.495431	0.273203	0.612377	0.772569	0.561956	0.285885	0.338828	0.435912	0.824512	0.62522	0.588043	0.242099
	SERPINA1	0.723756	0.198374	0.872984	0.795052	0.0624327	0.224655	0.0547031	0.0329809	0.445279	0.117619	0.536783	0.594088	0.777745	0.250791	0.0420566	0.0698751	0.0911952	0.948676	0.19806	0.653598	0.214447	0.0713647	9.18334e-05	0.313475	0.286714	0.889651	0.0186061	0.169298	0.0168506	0.422683	0.498099	0.060846	0.785182	0.0100467	0.00267213	0.0043369	0.00342432	0.358704	0.0542028	0.198174	0.109233	0.00544731	0.00059504	0.0321624	0.0268667	0.322751	0.491724	0.89667
	SLC2A1	0.00729068	0.182821	0.195968	0.509749	0.0508325	0.434403	0.204263	0.54614	0.0554734	0.768763	0.675804	0.0984095	0.156238	0.155145	0.0852476	0.108735	0.0128626	0.0180778	0.24612	0.5288	0.194021	0.220224	0.444446	0.184833	0.00228172	0.347198	0.1207	0.0638915	0.141621	0.752813	0.0773407	0.0873078	0.0478218	0.482328	0.299558	0.275846	0.546311	0.995079	0.139405	0.618072	0.431208	0.429653	0.279909	0.0907766	0.445953	0.0969308	0.737529	0.373192
	SLC2A10	0.285515	0.00173992	0.822176	0.875661	0.241796	0.027655	0.284923	0.160579	0.40571	0.0746795	0.721078	0.671473	0.741592	0.429407	0.0426161	0.425114	0.333154	0.955135	0.0298924	0.675235	0.502963	0.617423	0.255169	0.953578	0.321396	0.401173	0.28019	0.365057	0.129287	0.908663	0.740311	0.316172	0.343317	0.0613004	0.0686824	0.108296	0.034887	0.131567	0.0460486	0.0955352	0.0848572	0.307822	0.105522	0.25237	0.215113	0.69639	0.236886	0.955956
	SLC2A11	0.15533	0.682273	0.0378833	0.179866	0.0250524	0.874872	0.0281391	0.212809	0.0281074	0.88812	0.348704	0.0495521	0.0574655	0.0268621	0.12009	0.0161365	0.0255493	0.430385	0.26306	0.781463	0.286955	0.00246954	0.129822	0.134904	0.0356967	0.303653	0.0163923	0.00618	0.277152	0.135205	0.0343088	0.0106361	0.141017	0.625586	0.32728	0.171716	0.486531	0.486142	0.115086	0.326262	0.207722	0.381728	0.151698	0.0238081	0.111068	0.00220825	0.676047	0.882037
	SLC2A12	0.535861	0.615058	0.205996	0.850511	0.465531	0.546166	0.162456	0.298858	0.187789	0.286583	0.205264	0.104772	0.11252	0.0425386	0.544221	0.239569	0.734827	0.489607	0.280931	0.244362	0.323194	0.358162	0.646848	0.898087	0.512416	0.0101192	0.408894	0.27086	0.784552	0.839355	0.18501	0.303866	0.176222	0.834726	0.940411	0.684867	0.809873	0.129171	0.313804	0.0367929	0.372827	0.678381	0.71502	0.528984	0.218726	0.171322	0.312071	0.0668786
	SLC2A13	0.834498	0.662892	0.123231	0.975088	0.890592	0.906176	0.546573	0.533004	0.433097	0.0755393	0.791966	0.75643	0.613366	0.388913	0.673952	0.946355	0.741911	0.67604	0.652835	0.918503	0.0888066	0.903784	0.558052	0.281545	0.859533	0.191999	0.791349	0.906738	0.368485	0.978751	0.952396	0.877731	0.416115	0.204906	0.394313	0.861451	0.507683	0.135581	0.867502	0.535477	0.585682	0.2667	0.573673	0.939159	0.529152	0.704188	0.582772	0.0123617
	SLC2A2	0.098596	0.394247	0.0898291	0.39449	0.0554081	0.693642	0.03365	0.273433	0.0176167	0.815552	0.219636	0.000850556	0.00310046	0.00433081	0.075246	0.00500873	0.0618576	0.676714	0.162534	0.2083	0.474636	0.00477274	0.168028	0.117625	0.021314	0.0638105	0.0171925	0.00164134	0.42646	0.246503	0.00103061	0.00345537	0.0519117	0.610265	0.36177	0.265854	0.462263	0.363358	0.0415224	0.0897056	0.228493	0.603208	0.188562	0.0725012	0.145082	8.23734e-05	0.46952	0.823168
	SLC2A3	0.0891344	0.558059	0.0633944	0.562195	0.0533786	0.725503	0.119169	0.503984	0.0657816	0.6899	0.190023	0.0459584	0.11136	0.0665627	0.217967	0.0348734	0.0182501	0.0520104	0.50629	0.647272	0.390065	0.0931478	0.338682	0.0627583	0.012923	0.351476	0.0795164	0.0547522	0.264002	0.717557	0.024295	0.0550761	0.112152	0.709715	0.430564	0.32735	0.736981	0.399532	0.25443	0.660459	0.620284	0.43186	0.326409	0.0846493	0.339436	0.0307895	0.526383	0.733207
	SLC2A4	0.160998	0.209182	0.445184	0.56707	0.159746	0.599999	0.120453	0.395423	0.0953589	0.775715	0.348675	0.00710938	0.0136302	0.045651	0.0509934	0.0234922	0.154822	0.987735	0.146926	0.0615782	0.401331	0.0248574	0.162306	0.13766	0.0582661	0.0901008	0.0374289	0.0148926	0.442385	0.295979	0.00898847	0.0127953	0.11989	0.386304	0.282558	0.329082	0.309869	0.697832	0.0216932	0.044938	0.269834	0.599905	0.173411	0.185928	0.262964	0.0180859	0.288965	0.923116
	SLC2A5	0.495686	0.253413	0.593927	0.57083	0.0216834	0.264657	0.0511187	0.043707	0.321564	0.152424	0.678497	0.633878	0.80286	0.264725	0.0459524	0.0835791	0.0258319	0.537118	0.218276	0.414461	0.11831	0.082124	0.00492017	0.303792	0.172838	0.989927	0.0209015	0.145001	0.00296859	0.409484	0.511957	0.0672504	0.648213	0.0312261	0.00629514	0.00237863	0.0228757	0.349752	0.0886481	0.422707	0.113678	0.00311887	0.00256002	0.00827653	0.0372192	0.28927	0.769242	0.906557
	SLC2A6	0.816154	0.400761	0.679407	0.894328	0.899538	0.291191	0.858449	0.616504	0.961204	0.397728	0.0666284	0.303613	0.443687	0.64796	0.873708	0.322307	0.649908	0.703705	0.345088	0.586416	0.733547	0.291026	0.622489	0.0324934	0.652106	0.900623	0.523201	0.597668	0.911408	0.800328	0.194206	0.468024	0.85125	0.841031	0.905822	0.794549	0.669215	0.154197	0.905805	0.748644	0.357844	0.79305	0.963139	0.905815	0.858554	0.342362	0.32631	0.67067
	SLC2A8	0.803042	0.380997	0.743584	0.769791	0.102879	0.228218	0.164368	0.145928	0.651525	0.384267	0.332294	0.867353	0.786249	0.43499	0.255142	0.175072	0.0865882	0.31895	0.625863	0.27248	0.400134	0.358017	0.0548301	0.289051	0.336749	0.75712	0.136699	0.477866	0.0172998	0.828471	0.697229	0.255743	0.934763	0.07816	0.0422682	0.0394344	0.10859	0.552131	0.363985	0.798376	0.508491	0.00557992	0.0593067	0.0837285	0.134836	0.614698	0.46766	0.945329
	SLC2A9	0.229726	0.0538597	0.674637	0.936898	0.0578768	0.0407281	0.17468	0.097089	0.324827	0.145667	0.83626	0.906839	0.927535	0.439823	0.0789599	0.365991	0.0717816	0.22055	0.124122	0.431974	0.309166	0.592718	0.209727	0.851242	0.188398	0.844687	0.216954	0.379317	0.00810387	0.953312	0.86293	0.317676	0.391528	0.0789642	0.039667	0.0237552	0.0723793	0.157007	0.160228	0.551424	0.131544	0.0721701	0.0709032	0.0587062	0.136906	0.680644	0.980568	0.818284
	SLC39A1	0.206728	0.00345963	0.61588	0.905652	0.0228537	0.0169161	0.0158838	0.0173316	0.133383	0.24666	0.491573	0.227706	0.370844	0.0526551	0.00265703	0.0357472	0.0590577	0.860198	0.0142513	0.674142	0.485473	0.141369	0.0251729	0.4703	0.082906	0.197821	0.0197646	0.0742283	0.0339672	0.778969	0.238833	0.0307427	0.180467	0.0279946	0.0079443	0.00732951	0.00619055	0.521934	0.00132239	0.0166184	0.0387125	0.101222	0.00601994	0.0259124	0.0140518	0.195567	0.364512	0.725813
	SLC39A10	0.00301874	0.0295968	0.157261	0.548445	0.0154457	0.136866	0.0327542	0.130206	0.00430952	0.658041	0.74424	0.0485819	0.0615704	0.0189029	0.00815787	0.0551567	0.0296592	0.377739	0.00650802	0.352594	0.42813	0.128778	0.260162	0.497454	0.00506117	0.0416303	0.0487427	0.0121142	0.160826	0.532086	0.0710911	0.0276539	0.00287442	0.343152	0.172791	0.104016	0.222879	0.938512	0.00634963	0.0620989	0.049843	0.504137	0.119766	0.033229	0.0980301	0.0436248	0.392192	0.949368
	SLC39A11	0.158064	0.787897	0.231342	0.0400964	0.465541	0.791327	0.437508	0.642537	0.103167	0.968144	0.473399	0.23886	0.0656827	0.316308	0.351789	0.575088	0.583077	0.803476	0.159432	0.350527	0.539156	0.23439	0.882952	0.932164	0.351401	0.185121	0.459819	0.128717	0.9088	0.0247173	0.333685	0.330966	0.13272	0.750769	0.966918	0.796848	0.960902	0.79783	0.279675	0.278769	0.156189	0.56736	0.752284	0.464719	0.58348	0.138484	0.034544	0.8561
	SLC39A12	0.0172348	0.00471185	0.327199	0.702937	0.0143773	0.0552712	0.0340061	0.0805616	0.0255523	0.380251	0.805449	0.122642	0.1675	0.0437695	0.00191885	0.0648535	0.0298376	0.449043	0.00337945	0.48197	0.36817	0.165224	0.162583	0.536366	0.0140907	0.0989036	0.0420493	0.0297956	0.0720129	0.629007	0.148718	0.0345815	0.0238681	0.155612	0.0685544	0.045336	0.0887902	0.618917	0.00223768	0.0529429	0.0343419	0.306512	0.0536874	0.0266051	0.0690776	0.107835	0.379428	0.995784
	SLC39A13	0.152773	0.534108	0.0545527	0.467722	0.0265775	0.695207	0.0252406	0.244782	0.0361747	0.757412	0.12176	0.0159454	0.0472583	0.01045	0.121325	0.00286425	0.0204608	0.345616	0.316033	0.570598	0.427106	0.00807352	0.12647	0.0612812	0.0198785	0.214487	0.0138852	0.009853	0.266532	0.393419	0.00770067	0.00685343	0.116987	0.567263	0.299835	0.189452	0.479332	0.350908	0.106912	0.279744	0.340454	0.360374	0.159296	0.0355505	0.122511	0.00233609	0.955338	0.880046
	SLC39A14	0.219881	0.0140723	0.600357	0.824756	0.0234778	0.0540504	0.0142935	0.0147072	0.11894	0.200264	0.629045	0.229608	0.317596	0.057936	0.00123701	0.0377803	0.0652777	0.978833	0.00853158	0.688701	0.373484	0.0806507	0.0158213	0.488096	0.0944819	0.220746	0.0123679	0.0476443	0.0436087	0.48222	0.242297	0.0208898	0.199268	0.0325602	0.00931039	0.00676492	0.00506375	0.481619	0.000320701	0.0116786	0.0159527	0.110451	0.0033132	0.0204732	0.0113012	0.15285	0.19892	0.73192
	SLC39A2	0.0914789	0.700104	0.0340637	0.151719	0.0408895	0.998265	0.0634076	0.372519	0.0222006	0.802904	0.373135	0.0225036	0.0249953	0.0357655	0.137867	0.0216693	0.0260195	0.302706	0.313386	0.573965	0.247382	0.00507232	0.221706	0.0945931	0.0180593	0.273716	0.0288179	0.00475432	0.347318	0.1474	0.0131029	0.013424	0.0968348	0.748949	0.434719	0.28144	0.648613	0.417956	0.137383	0.406894	0.306011	0.511131	0.236638	0.0475946	0.221987	0.000704611	0.780793	0.895826
	SLC39A3	0.0764033	0.316732	0.0115613	0.44921	0.00437205	0.288589	0.00179173	0.0353728	0.00428713	0.864526	0.441445	0.104201	0.126794	0.00383515	0.08102	0.0381731	0.0291984	0.417008	0.0581003	0.970241	0.67589	0.066652	0.188077	0.532687	0.0396197	0.102957	0.0391921	0.0205691	0.211914	0.428317	0.12037	0.0348933	0.0350489	0.576605	0.259196	0.0676632	0.338737	0.605409	0.0686098	0.141362	0.0507421	0.426027	0.131692	0.00728268	0.0155906	0.0250266	0.565545	0.406549
	SLC39A4	0.708407	0.883037	0.744959	0.781329	0.672905	0.923367	0.993883	0.758912	0.632046	0.260641	0.671736	0.268326	0.196565	0.506524	0.909945	0.915151	0.539925	0.353357	0.709588	0.0211068	0.257032	0.999799	0.515883	0.804421	0.967923	0.0699878	0.82416	0.774499	0.198911	0.958808	0.418367	0.929601	0.379636	0.380616	0.393786	0.417599	0.542954	0.193795	0.809046	0.267364	0.985841	0.116976	0.49317	0.562017	0.841409	0.599644	0.363469	0.435956
	SLC39A5	0.302754	0.0868011	0.308069	0.810762	0.0168161	0.017641	0.015933	0.00616766	0.165725	0.561049	0.475708	0.53914	0.760072	0.0909167	0.0849054	0.122176	0.0627253	0.453624	0.0852067	0.545049	0.784815	0.350795	0.101201	0.753355	0.170088	0.387836	0.0970278	0.231124	0.0368345	0.877428	0.536639	0.155993	0.257786	0.143416	0.0496456	0.00731504	0.0685193	0.697425	0.100917	0.201113	0.0800733	0.0995266	0.0466311	0.0190866	0.00776157	0.368612	0.880303	0.437738
	SLC39A6	0.0254749	0.111732	0.0458275	0.469364	0.0067498	0.14997	0.00368621	0.0282342	0.00102066	0.884234	0.69988	0.0933044	0.0930248	0.00436591	0.0274173	0.0608994	0.0456707	0.560322	0.00354135	0.691975	0.660922	0.103866	0.224315	0.731818	0.030661	0.0341742	0.0486576	0.01491	0.209979	0.41589	0.135923	0.0364788	0.00697408	0.47078	0.214408	0.061971	0.235138	0.865732	0.0170888	0.0419008	0.0100684	0.522668	0.115047	0.0127261	0.0172182	0.037211	0.277949	0.446753
	SLC39A7	0.0436138	0.492945	0.0437111	0.164946	0.0105808	0.729329	0.0553083	0.285319	0.019816	0.905087	0.563268	0.0810019	0.0989	0.0634907	0.0817671	0.0351911	0.00288867	0.10436	0.2379	0.878334	0.140471	0.0232774	0.198978	0.137487	0.00569071	0.404449	0.0269329	0.00967803	0.140426	0.232787	0.054112	0.0202519	0.0868925	0.54397	0.270162	0.149363	0.491239	0.763167	0.118428	0.533599	0.231298	0.311417	0.153836	0.0141541	0.184173	0.0119138	0.955906	0.713582
	SLC39A8	0.0189843	0.0173821	0.240144	0.620086	0.00922572	0.0463539	0.0364316	0.0519509	0.0273854	0.387857	0.972389	0.279375	0.321075	0.0789809	0.0104104	0.139495	0.0284717	0.310181	0.0044062	0.89119	0.390603	0.263385	0.224244	0.774847	0.0294251	0.181505	0.0817952	0.0656262	0.0530964	0.660645	0.317075	0.0868227	0.0333971	0.204337	0.0846205	0.0306194	0.11417	0.516766	0.0186986	0.137782	0.0202358	0.286871	0.0707838	0.0166816	0.0558061	0.185542	0.46869	0.909494
	SLC39A9	0.820598	0.139791	0.175873	0.375186	0.975727	0.393812	0.840642	0.830993	0.733991	0.174292	0.860398	0.817878	0.9448	0.857133	0.435243	0.728101	0.762493	0.873649	0.818243	0.325628	0.496378	0.948559	0.605948	0.454367	0.658846	0.943281	0.730375	0.953504	0.428841	0.490771	0.756444	0.735767	0.958343	0.163535	0.330362	0.763117	0.346292	0.27494	0.484642	0.717577	0.835176	0.460278	0.534489	0.966395	0.814793	0.824746	0.840532	0.20492
	SLC5A1	0.0254349	0.0228561	0.306211	0.557102	0.0247556	0.158082	0.0304262	0.114139	0.017805	0.476099	0.680186	0.0413763	0.0551888	0.0217185	0.00181696	0.0313293	0.0436073	0.675406	0.00577016	0.26114	0.348222	0.0647249	0.13301	0.391797	0.0130521	0.0558469	0.0216045	0.00716055	0.148718	0.394367	0.0578763	0.0106671	0.0222842	0.207999	0.103934	0.0822476	0.118092	0.836517	0.000341959	0.0200625	0.0404481	0.401164	0.0604975	0.0379168	0.079919	0.0372892	0.230442	0.96811
	SLC5A10	0.0113211	0.110639	0.203019	0.166852	0.0221614	0.395107	0.0537337	0.174782	0.00901748	0.441547	0.959539	0.0704284	0.0481909	0.0567828	0.00489868	0.0659793	0.0299763	0.526859	0.0122965	0.42221	0.146356	0.0366898	0.1829	0.415491	0.0103518	0.145532	0.0274205	0.00242325	0.160547	0.124021	0.0833501	0.0147552	0.0263284	0.323721	0.16586	0.108717	0.210906	0.756827	0.00548036	0.103258	0.0294327	0.447227	0.0864661	0.0271853	0.131332	0.0232921	0.193258	0.808218
	SLC5A11	0.285548	0.805177	0.348312	0.697922	0.289167	0.83262	0.436267	0.933404	0.31754	0.71621	0.126736	0.0552426	0.141818	0.259344	0.414355	0.0792573	0.11135	0.124628	0.998959	0.344311	0.313662	0.135452	0.440213	0.00321491	0.0699357	0.62732	0.17408	0.156047	0.475892	0.786227	0.0198708	0.121075	0.372514	0.761997	0.609733	0.707671	0.956374	0.363953	0.455882	0.932532	0.812883	0.531936	0.531936	0.353663	0.818519	0.0867696	0.349532	0.335956
	SLC5A12	0.00830301	0.13519	0.109836	0.275916	0.0343454	0.40017	0.040342	0.195125	0.00175705	0.812997	0.756994	0.0154041	0.0085066	0.0137208	0.0181107	0.0463042	0.0562055	0.603387	0.0151091	0.227636	0.377796	0.042692	0.270921	0.422382	0.0100791	0.0303725	0.0397715	0.00150308	0.322621	0.21058	0.0294532	0.0143827	0.00443268	0.521944	0.296799	0.190875	0.342021	0.821736	0.00889789	0.0495261	0.0525109	0.689702	0.168064	0.0519596	0.13136	0.00726178	0.2062	0.915342
	SLC5A2	0.123104	0.423382	0.0210145	0.322438	0.00370404	0.382894	0.00435259	0.0368373	0.0157191	0.976001	0.546509	0.193416	0.215987	0.0219258	0.0911331	0.0518587	0.0210383	0.373863	0.0962985	0.752671	0.483517	0.0529176	0.141595	0.495744	0.0561851	0.262821	0.034969	0.0289273	0.148578	0.314969	0.189696	0.0416174	0.0964842	0.509046	0.21511	0.0477726	0.307411	0.766341	0.0973969	0.25529	0.0541549	0.295586	0.100696	0.00342332	0.0180979	0.0399303	0.622677	0.523173
	SLC5A3	0.104643	0.0680511	0.283401	0.569698	0.000982645	0.176191	0.00343782	0.0422328	0.0411661	0.38382	0.382842	0.0790344	0.154022	0.0181604	0.000784652	0.00136088	0.00220529	0.500232	0.0434938	0.692511	0.191826	0.0099482	0.00922507	0.149407	0.00909492	0.252848	3.24254e-05	0.00442602	0.0215736	0.379039	0.061352	0.000272357	0.120982	0.0729218	0.0153558	0.00803322	0.0402688	0.797265	0.0012347	0.0775758	0.0578722	0.0746679	0.00307559	0.0010996	0.018392	0.0270481	0.519699	0.993042
	SLC5A4	0.0965687	0.57442	0.0665273	0.115555	0.0195052	0.877029	0.042372	0.258692	0.0253071	0.885708	0.497514	0.0496624	0.0521061	0.0458631	0.0716272	0.0177526	0.0117702	0.339856	0.225912	0.723198	0.137026	0.00136476	0.120914	0.105755	0.0159668	0.360412	0.0110104	0.00235771	0.202138	0.0928915	0.0312152	0.00630168	0.126445	0.520764	0.26475	0.156419	0.430217	0.68659	0.0818778	0.36371	0.190391	0.329482	0.120754	0.0184141	0.149427	0.0021021	0.647256	0.834603
	SLC5A5	0.323945	0.885222	0.0230709	0.196357	0.0534443	0.783551	0.0334155	0.0939188	0.0627077	0.798566	0.623307	0.303156	0.265475	0.0731958	0.275728	0.138842	0.119207	0.650003	0.244434	0.625844	0.599323	0.0630267	0.233402	0.617082	0.210534	0.398154	0.104654	0.0787151	0.38349	0.165344	0.299887	0.115419	0.244117	0.8145	0.453525	0.157747	0.536639	0.574432	0.26326	0.386321	0.110105	0.483846	0.236624	0.0400258	0.0573963	0.0663127	0.524759	0.392723
	SLC5A6	0.419021	0.758953	0.673645	0.648925	0.306879	0.913381	0.708421	0.981725	0.667594	0.581776	0.790594	0.764716	0.962493	0.869947	0.507517	0.453999	0.11231	0.00657631	0.912953	0.581674	0.108957	0.545204	0.527606	0.162235	0.217179	0.514824	0.411049	0.542383	0.14252	0.992077	0.565886	0.470261	0.793126	0.474971	0.395912	0.467092	0.741588	0.663403	0.758902	0.417473	0.898958	0.195189	0.462485	0.32293	0.910544	0.610719	0.144239	0.119873
	SLC5A7	0.215303	0.623031	0.0425178	0.272593	0.0592171	0.753236	0.0170692	0.130579	0.0229209	0.740245	0.348637	0.0390827	0.0316581	0.00780923	0.140759	0.0292709	0.119674	0.945117	0.145114	0.571312	0.637406	0.0081045	0.168328	0.349914	0.102999	0.101763	0.0357398	0.0102448	0.504272	0.13293	0.0477689	0.0206696	0.10602	0.741485	0.427501	0.213169	0.468784	0.365451	0.0852903	0.0929183	0.111625	0.633177	0.199239	0.0575105	0.0614678	0.00358104	0.285138	0.419747
	SLC5A8	0.0447942	0.104894	0.269361	0.443605	0.159383	0.292065	0.121356	0.204405	0.0280077	0.762439	0.895585	0.106698	0.0576954	0.0675478	0.0629913	0.233055	0.285979	0.935458	0.00522685	0.215519	0.720693	0.230463	0.492791	0.975849	0.123843	0.0168177	0.197415	0.0559532	0.563442	0.318678	0.19027	0.128402	0.0172974	0.626176	0.442568	0.307433	0.366083	0.995863	0.0294724	0.0187877	0.0343651	0.99628	0.312694	0.194903	0.183691	0.106999	0.0503624	0.626437
	SLC5A9	0.0405136	0.289495	0.228018	0.753186	0.15722	0.649502	0.249406	0.775901	0.0805531	0.786132	0.241508	0.00535758	0.028621	0.0813488	0.166231	0.0525935	0.0748965	0.154813	0.400237	0.103096	0.450609	0.157001	0.500844	0.0665319	0.00954591	0.145619	0.13126	0.0554735	0.439531	0.839474	0.00320253	0.0635188	0.0512415	0.697904	0.516486	0.555037	0.762236	0.444256	0.160788	0.40865	0.714721	0.729038	0.447087	0.244801	0.581006	0.0381001	0.782211	0.531843
	SLC6A1	0.000460403	0.11843	0.084304	0.361489	0.0344865	0.359403	0.0661	0.282988	0.001265	0.922245	0.732066	0.0152429	0.0134194	0.0204092	0.0311226	0.0630293	0.0402301	0.310942	0.0317171	0.229518	0.404812	0.0998468	0.401547	0.401123	0.00265522	0.033279	0.0704014	0.00613825	0.309384	0.396891	0.0273337	0.0301382	0.000485614	0.601129	0.354882	0.242588	0.459953	0.776271	0.0251377	0.121298	0.113251	0.738203	0.243934	0.0652633	0.206061	0.0148691	0.444188	0.931853
	SLC6A11	0.581967	0.0936113	0.800797	0.739099	0.0435913	0.0997851	0.0398936	0.0534168	0.391132	0.263959	0.183088	0.365044	0.665206	0.139512	0.0394434	0.0200758	0.0490822	0.72114	0.243489	0.935942	0.370441	0.107157	0.00109726	0.154565	0.158527	0.659126	0.0136843	0.164176	0.0116273	0.924617	0.28135	0.0404265	0.597822	0.00932445	0.00218339	0.00824628	0.00905267	0.602229	0.0475969	0.178628	0.245263	0.00575038	0.00252695	0.0358711	0.0350269	0.276152	0.928084	0.927528
	SLC6A13	0.441767	0.672749	0.315902	0.257389	0.375852	0.434028	0.6538	0.815743	0.474214	0.829585	0.530191	0.352496	0.41359	0.620979	0.671743	0.305419	0.15884	0.0664721	0.741629	0.963668	0.143025	0.207414	0.592899	0.051526	0.202034	0.762485	0.333986	0.303252	0.491371	0.445433	0.217688	0.311407	0.682928	0.975292	0.786404	0.777975	0.822156	0.59767	0.82862	0.491544	0.796213	0.508507	0.675782	0.383342	0.991145	0.21779	0.297123	0.226779
	SLC6A14	0.359295	0.873633	0.0384532	0.227869	0.0894131	0.883424	0.0309563	0.125781	0.0567333	0.689111	0.437622	0.1371	0.108326	0.0335714	0.254756	0.0806542	0.178525	0.991066	0.230072	0.922117	0.698762	0.0229359	0.205006	0.48905	0.212989	0.221272	0.0768558	0.0426244	0.559722	0.11502	0.147706	0.0659018	0.21391	0.853722	0.512623	0.233046	0.54908	0.379774	0.189345	0.192897	0.12757	0.632204	0.253461	0.0745082	0.0660777	0.0229845	0.326424	0.326421
	SLC6A15	0.0335978	0.201674	0.0708761	0.414098	0.105861	0.235263	0.0882933	0.116802	0.0118878	0.966789	0.764037	0.257257	0.165492	0.0706368	0.147598	0.368884	0.26027	0.723982	0.00723042	0.692473	0.952602	0.401614	0.688151	0.665582	0.158882	0.0315921	0.314683	0.114653	0.549982	0.454126	0.389168	0.254187	0.00886553	0.880331	0.57419	0.2636	0.524942	0.914968	0.112207	0.096026	0.0191972	0.945658	0.423503	0.137008	0.121418	0.174566	0.157245	0.367417
	SLC6A16	0.955906	0.918941	0.738562	0.545189	0.69995	0.834097	0.383486	0.5197	0.512661	0.958156	0.555947	0.254251	0.189978	0.295912	0.486428	0.312569	0.862381	0.140199	0.471179	0.292863	0.912575	0.135305	0.345819	0.602801	0.748471	0.319435	0.318412	0.266083	0.871897	0.154845	0.295457	0.263029	0.689548	0.815972	0.747191	0.716252	0.585876	0.554075	0.307053	0.109765	0.409737	0.991217	0.506115	0.639078	0.412303	0.218213	0.0748579	0.465704
	SLC6A17	0.267273	0.153842	0.137163	0.95824	0.0170868	0.0771095	0.000479779	0.00180401	0.0540755	0.90725	0.317077	0.213096	0.305673	0.00672903	0.0718401	0.045321	0.0976651	0.887472	0.0356654	0.991216	0.984623	0.134608	0.0883414	0.709465	0.148193	0.098167	0.046939	0.0805795	0.177264	0.719021	0.251747	0.0593325	0.12454	0.304314	0.125296	0.0248341	0.116175	0.810315	0.0428313	0.028607	0.0311822	0.289378	0.0631385	0.0191396	0.000335368	0.116687	0.412218	0.172268
	SLC6A18	0.152967	0.0263581	0.604194	0.846508	0.208209	0.12586	0.132206	0.234469	0.129761	0.709289	0.49013	0.0701249	0.108045	0.0593652	0.0586242	0.114457	0.298791	0.866848	0.0409796	0.0882958	0.89926	0.275228	0.307617	0.594793	0.13722	0.0214843	0.151972	0.109798	0.449074	0.853089	0.116321	0.101128	0.0750492	0.327351	0.260555	0.28074	0.209385	0.948266	0.0211261	0.00520957	0.171071	0.722794	0.222944	0.269059	0.193408	0.16941	0.238661	0.682891
	SLC6A19	0.0760494	0.0723277	0.216052	0.700624	0.00175631	0.177869	0.00451383	0.0739047	0.0297463	0.586768	0.242741	0.035355	0.104004	0.00751261	0.00410387	0.000269227	0.00206617	0.385236	0.0664715	0.542203	0.286232	0.0167318	0.027837	0.109622	0.00332693	0.171547	0.000494353	0.00454143	0.0434075	0.540196	0.0254934	0.000351086	0.07608	0.128743	0.0389534	0.0254584	0.0902048	0.963302	0.00400604	0.0861216	0.114823	0.125723	0.0159721	0.00415087	0.0332557	0.0171967	0.698785	0.991922
	SLC6A2	0.0909339	0.0151992	0.656562	0.860835	0.12679	0.166327	0.125029	0.252051	0.108952	0.413557	0.633651	0.0643739	0.0971652	0.0810905	0.0131605	0.0727882	0.148203	0.906243	0.0332336	0.116026	0.443909	0.153762	0.187969	0.384459	0.0586181	0.0802851	0.0704492	0.0507558	0.242493	0.601975	0.0858795	0.0436624	0.0816279	0.181812	0.136506	0.186766	0.129874	0.770194	0.00483909	0.0211871	0.139581	0.481985	0.113059	0.162828	0.204365	0.118773	0.255039	0.905361
	SLC6A20	0.166709	0.17344	0.18288	0.690334	0.0195093	0.300206	0.00368633	0.0727841	0.0332216	0.868863	0.163734	0.0153718	0.0463075	0.0011741	0.0240764	0.000498944	0.0408662	0.83158	0.076318	0.376309	0.536701	0.00749867	0.0407893	0.164246	0.0319307	0.0760073	0.00279904	0.00474078	0.199735	0.404725	0.0158316	0.000907875	0.0902586	0.267552	0.120601	0.0744637	0.152282	0.627706	0.00825009	0.0225521	0.110444	0.294986	0.0472168	0.0246652	0.0268459	0.00679719	0.413811	0.610299
	SLC6A3	0.006798	0.127796	0.314973	0.362632	0.100623	0.316082	0.326461	0.465091	0.0874042	0.449184	0.549022	0.406598	0.380713	0.366169	0.0992858	0.421338	0.0742668	0.0696659	0.10886	0.839295	0.204099	0.50282	0.667738	0.760424	0.0452928	0.445654	0.308307	0.17262	0.161421	0.637754	0.421166	0.279441	0.0636642	0.500134	0.340081	0.266885	0.488448	0.470426	0.17505	0.644121	0.203816	0.564338	0.346969	0.138928	0.475411	0.323329	0.827052	0.44113
	SLC6A4	0.0963868	0.400444	0.0296701	0.417758	0.00602921	0.501133	0.00575189	0.118826	0.0118537	0.869221	0.216007	0.0285961	0.0591402	0.00370074	0.0703053	0.00371404	0.00971118	0.338851	0.164025	0.714343	0.432219	0.0100361	0.107662	0.148379	0.0129796	0.165749	0.00872557	0.00490351	0.189044	0.359597	0.0214508	0.00506418	0.0673566	0.499311	0.226586	0.0998256	0.364331	0.48028	0.0624128	0.202219	0.168613	0.320512	0.105963	0.00949559	0.0514116	0.00271188	0.784994	0.739037
	SLC6A5	0.335952	0.848809	0.0549477	0.367585	0.117163	0.969504	0.0465892	0.258485	0.0639924	0.534914	0.175903	0.0311179	0.0359756	0.0171747	0.262269	0.0287968	0.162297	0.90072	0.34704	0.52014	0.717424	0.011087	0.207936	0.210636	0.140593	0.156226	0.0570139	0.0276741	0.6353	0.207953	0.0304452	0.0340421	0.186835	0.872552	0.558146	0.347011	0.646403	0.197183	0.180482	0.184605	0.301966	0.682039	0.299677	0.118609	0.134717	0.00527758	0.521665	0.478143
	SLC6A6	0.980744	0.945159	0.956241	0.265395	0.941539	0.93899	0.936336	0.49752	0.908033	0.431531	0.0363509	0.318357	0.6068	0.705535	0.894951	0.457173	0.788225	0.487512	0.440668	0.248115	0.801429	0.871265	0.952437	0.108274	0.617794	0.777182	0.814825	0.916363	0.934832	0.253344	0.247787	0.714341	0.921788	0.993429	0.941817	0.681089	0.727124	0.256159	0.935984	0.89173	0.20579	0.944213	0.858969	0.808864	0.663802	0.696342	0.113813	0.604047
	SLC6A7	0.474142	0.313716	0.845209	0.825253	0.656774	0.209387	0.734361	0.348597	0.606183	0.444187	0.104058	0.521397	0.688068	0.977279	0.594142	0.599931	0.92696	0.971681	0.162928	0.494906	0.914431	0.566144	0.835578	0.0792575	0.959932	0.691248	0.852782	0.976594	0.642254	0.980529	0.385764	0.789791	0.509572	0.779254	0.715512	0.496085	0.556059	0.21485	0.644466	0.618621	0.154444	0.97319	0.777295	0.657086	0.528576	0.676483	0.31168	0.596208
	SLC6A8	0.288941	0.0969288	0.597086	0.563772	0.144008	0.209215	0.115476	0.342024	0.237882	0.875404	0.0462054	0.0373032	0.168462	0.0530936	0.0983725	0.0139605	0.118584	0.61631	0.314183	0.18311	0.72648	0.160674	0.135225	0.0792334	0.0714854	0.161409	0.0609998	0.116724	0.244366	0.797457	0.0290246	0.0435888	0.218265	0.215816	0.159995	0.238196	0.230009	0.665743	0.0682427	0.113654	0.567886	0.312219	0.152116	0.199276	0.22967	0.122606	0.944143	0.998547
	SLC6A9	0.155023	0.000723263	0.733609	0.846264	0.0283049	0.0164679	0.0556505	0.070821	0.182756	0.174006	0.557302	0.27636	0.469239	0.11997	0.00361349	0.0560219	0.0355613	0.50686	0.0426861	0.699141	0.332864	0.221748	0.0488016	0.367137	0.0535071	0.33188	0.0349752	0.11089	0.0116098	0.972616	0.260492	0.0508661	0.201615	0.0169591	0.00573784	0.0144323	0.0126732	0.383479	0.00720765	0.0954001	0.10924	0.0692963	0.0115238	0.0374547	0.0657379	0.27267	0.666957	0.877794
	SLC7A11	0.142929	0.0868197	0.144001	0.820246	0.0155787	0.0883747	0.000623014	0.00776794	0.0212378	0.83972	0.382511	0.0969875	0.139569	0.00155345	0.028544	0.0277377	0.0843034	0.937712	0.00907944	0.635925	0.856204	0.0854747	0.0964469	0.634545	0.0805456	0.0336151	0.0288971	0.0295745	0.204565	0.563145	0.135382	0.0261441	0.0510001	0.299381	0.128503	0.0377406	0.113219	0.821013	0.00955762	0.00472689	0.0175665	0.382299	0.0602358	0.0208307	0.00250056	0.0561562	0.247666	0.267485
	SOD3	0.0846996	0.205614	0.0747727	0.687939	0.00494543	0.293467	0.00373703	0.100246	0.0159388	0.967879	0.139714	0.0167701	0.0622319	0.00107972	0.0385273	0.00056387	0.00803509	0.354586	0.122647	0.544002	0.500966	0.0200372	0.082091	0.125777	0.00699072	0.108712	0.00535069	0.00628137	0.141609	0.578389	0.0127845	0.00254233	0.0523448	0.349729	0.147919	0.07562	0.252792	0.546169	0.0295089	0.117762	0.176614	0.268693	0.073826	0.0111051	0.0417204	0.00623016	0.823477	0.750108
	SQSTM1	0.770135	0.342723	0.375276	0.221642	0.584538	0.228322	0.815621	0.726573	0.692753	0.703138	0.594847	0.563359	0.584731	0.821026	0.970081	0.482681	0.341877	0.199374	0.514674	0.734521	0.22972	0.271151	0.693692	0.11627	0.454389	0.554119	0.49974	0.481056	0.720005	0.364087	0.394498	0.493683	0.991254	0.821009	0.995252	0.953486	0.65692	0.51953	0.888355	0.357054	0.678207	0.622783	0.85498	0.553145	0.906192	0.337719	0.334437	0.351396
	SRXN1	0.0677077	0.90245	0.00236714	0.203713	0.0896997	0.946838	0.13683	0.522649	0.0219928	0.416409	0.458062	0.0583576	0.0532883	0.0654819	0.350968	0.116897	0.0726173	0.135552	0.435626	0.715653	0.524433	0.0976399	0.599189	0.271179	0.0433832	0.244515	0.167292	0.0478921	0.576242	0.346673	0.0522879	0.109728	0.0608464	0.801003	0.802313	0.500182	0.924338	0.239364	0.359982	0.663765	0.454291	0.859763	0.562482	0.120543	0.36477	0.016147	0.916837	0.959375
	TGFA	0.0173463	0.294454	0.161768	0.274247	0.154839	0.761706	0.178691	0.56825	0.0173434	0.929863	0.684539	0.00340376	0.000499477	0.0504313	0.0905648	0.0877283	0.142088	0.591092	0.116504	0.0581193	0.407644	0.0703366	0.501961	0.29161	0.0224303	0.0404296	0.113453	0.0099253	0.620289	0.235245	0.00909405	0.0425241	0.0128904	0.81066	0.587761	0.521891	0.680817	0.560475	0.0596524	0.136679	0.256899	0.986127	0.409314	0.209178	0.421728	0.00897376	0.331068	0.818227
	TGFB1	0.524447	0.0711512	0.854992	0.943581	0.0335776	0.0999061	0.0385683	0.0258813	0.354976	0.0981718	0.500781	0.49259	0.71161	0.19048	0.014224	0.0464094	0.0498977	0.856961	0.124893	0.797699	0.218072	0.0913193	0.000211082	0.291278	0.176528	0.731831	0.0117974	0.137666	0.00388479	0.596474	0.413466	0.0423323	0.596395	0.00224625	6.19097e-05	0.000964722	0.000491855	0.319307	0.0229492	0.148909	0.0945586	0.00349749	1.47549e-05	0.0195673	0.0215831	0.302017	0.56586	0.975277
	TGFB2	0.11914	0.0419966	0.197068	0.9607	0.0463867	0.0253317	0.0146232	0.0151071	0.0390829	0.839524	0.615071	0.217766	0.267036	0.0180986	0.0612471	0.135867	0.171142	0.873318	0.00430439	0.696243	0.899027	0.325232	0.269266	0.965155	0.141532	0.02576	0.136567	0.115759	0.26444	0.881563	0.309844	0.128785	0.0381111	0.377384	0.199475	0.0715308	0.158802	0.98004	0.0324829	0.0118335	0.0205234	0.550693	0.145496	0.0665207	0.0149592	0.193818	0.276964	0.228137
	TGFBR2	0.276376	0.0155549	0.626352	0.996198	0.0102928	0.0262359	0.0134189	0.00972924	0.179916	0.165427	0.515486	0.357278	0.549722	0.089904	0.00352151	0.0353488	0.0280079	0.695763	0.0374691	0.952128	0.327779	0.120356	0.00616853	0.399247	0.09011	0.420141	0.0113876	0.0904989	0.00428157	0.72972	0.327743	0.0316396	0.30001	0.00924667	0.000513381	0.000244233	0.00147757	0.394188	0.00612005	0.0747884	0.044104	0.0222014	0.000341076	0.0081649	0.00826843	0.234831	0.526117	0.837653
	TXN	0.058901	0.0728229	0.151263	0.784884	0.00153511	0.14279	0.00346614	0.0687748	0.0200513	0.734837	0.220182	0.034904	0.106442	0.00379631	0.0100087	0.00113699	0.00301332	0.319496	0.0641002	0.565881	0.408521	0.037045	0.0569462	0.156863	0.0032843	0.124907	0.00338627	0.00834277	0.0599582	0.672783	0.0290631	0.00239389	0.0482959	0.187771	0.0637254	0.0331188	0.129988	0.852593	0.00910152	0.0915618	0.122018	0.174205	0.0330325	0.00535542	0.0312311	0.0209433	0.782896	0.872722
	TXNRD1	0.0652542	0.0646021	0.247567	0.473194	0.00154118	0.20385	0.00463386	0.0546132	0.0230281	0.410833	0.463617	0.0541038	0.0974226	0.0141087	0.000347792	0.00237319	0.00349763	0.524534	0.026637	0.568217	0.187576	0.00834937	0.0207849	0.176574	0.00556024	0.186406	0.000174251	0.00134275	0.039483	0.304859	0.0460641	0.000154127	0.0764332	0.106641	0.0293154	0.0163458	0.0585251	0.828852	0.00036351	0.0593635	0.0439203	0.13046	0.00762133	0.00208905	0.025911	0.0162939	0.410638	0.979831
	UGT1A1	0.126069	0.474356	0.0305001	0.226317	0.00367164	0.507096	0.00705743	0.0602656	0.0187409	0.893159	0.550869	0.163889	0.179704	0.0289796	0.0764765	0.0365588	0.0128796	0.363533	0.122982	0.805832	0.325672	0.0220038	0.106888	0.355365	0.042587	0.33116	0.019629	0.0159445	0.132118	0.207675	0.145668	0.023908	0.120679	0.469538	0.195587	0.0515133	0.302029	0.796506	0.0877596	0.293755	0.0686464	0.252691	0.0825226	0.002593	0.0297368	0.0234389	0.618958	0.693367
	UGT1A6	0.0997641	0.240171	0.0386627	0.399879	0.00315479	0.222027	0.00060962	0.00980118	0.00766382	0.865816	0.611046	0.166192	0.175515	0.00815572	0.0451603	0.0486238	0.0356974	0.603658	0.0213668	0.938195	0.593341	0.0591886	0.122524	0.656722	0.0604241	0.126914	0.0294942	0.0204444	0.157208	0.318487	0.192816	0.0326308	0.0549356	0.42219	0.168522	0.029564	0.19697	0.86398	0.0361926	0.0853093	0.0107131	0.340601	0.0711678	0.00324886	0.00380489	0.0409786	0.340862	0.37333
	rho
		ABCC2	ABCC3	ABCC4	ABCC5	ADH7	AGER	ALDH3A1	BLVRB	CBR1	CBR3	CES2	CES3	CES4A	CES5A	CYP2A6	CYP4A11	DNAJB1	EGR1	EPHA2	EPHA3	FGF13	FTH1	FTL	G6PD	GCLC	GCLM	GGT1	GPX2	GPX3	GSR	GSTA1	GSTA3	GSTA4	GSTM1	GSTM2	GSTM3	GSTM4	GSTM5	GSTP1	GSTT2	HBEGF	HGF	HMOX1	HSP90AA1	HSP90AB1	KEAP1	MAFF	MAFG
	ABCC2	1	0.585631	0.695262	-0.47325	0.742369	0.360299	0.606761	-0.374091	-0.906748	-0.0571542	0.0136157	-0.72399	-0.755418	0.696875	0.718843	0.583181	-0.753679	-0.608346	0.73453	0.400602	-0.421801	-0.536946	-0.235997	-0.285941	-0.897334	-0.675677	0.593454	0.803937	-0.44056	-0.34886	0.687232	0.674979	-0.942765	-0.160879	-0.333607	-0.441072	-0.230622	0.051192	-0.697256	-0.450723	0.593385	-0.107189	-0.405833	-0.673062	-0.425208	-0.745934	0.23977	-0.156623
	ABCC3	0.585631	1	0.0663692	0.173538	0.667527	0.89349	0.624128	-0.652726	-0.508933	-0.566352	-0.120247	-0.393121	-0.278114	0.553085	0.841086	0.570698	-0.614327	-0.185328	0.8043	0.255871	-0.282132	-0.339907	-0.584182	-0.183401	-0.628593	-0.497837	0.618007	0.530281	-0.727034	0.0744349	0.367994	0.597733	-0.559567	-0.757751	-0.785697	-0.737172	-0.797302	-0.439803	-0.833619	-0.710442	0.652557	-0.539332	-0.731761	-0.631232	-0.631891	-0.342987	0.305943	-0.00876048
	ABCC4	0.695262	0.0663692	1	-0.492768	0.640931	0.0762033	0.65305	-0.415662	-0.859352	0.469327	-0.232056	-0.646629	-0.700877	0.75546	0.350959	0.520928	-0.568012	-0.443546	0.474179	0.105387	-0.0343374	-0.538002	-0.128674	-0.166926	-0.63867	-0.651445	0.465571	0.679976	-0.128926	-0.378213	0.604212	0.537235	-0.790913	0.236164	-0.0192189	-0.294987	0.0726131	0.547869	-0.381698	-0.326791	0.477262	0.0793141	-0.18393	-0.59665	-0.495147	-0.764125	0.138613	0.333658
	ABCC5	-0.47325	0.173538	-0.492768	1	-0.327314	0.407916	-0.202362	0.0501985	0.494327	0.0885751	-0.437153	0.272028	0.47445	-0.178425	-0.283743	-0.166891	0.360561	0.221294	-0.277481	0.00623123	0.619612	0.526544	0.0886803	0.134931	0.383812	0.0593786	-0.306469	-0.526962	0.0968339	0.918807	-0.279021	-0.348658	0.348457	-0.141619	-0.010993	0.114814	-0.0759241	0.0241859	0.237459	-0.0222125	-0.394796	-0.0409473	0.139744	0.364901	0.0915773	0.516716	-0.414306	0.269332
	ADH7	0.742369	0.667527	0.640931	-0.327314	1	0.596966	0.941158	-0.813999	-0.850504	-0.294575	-0.292034	-0.628186	-0.551708	0.843437	0.900491	0.865366	-0.957145	-0.460159	0.794218	0.0104294	-0.499097	-0.790623	-0.767325	-0.458855	-0.886479	-0.505752	0.91852	0.880733	-0.821441	-0.36778	0.646615	0.896856	-0.717879	-0.591009	-0.774887	-0.892302	-0.683909	-0.0938226	-0.871597	-0.610308	0.788277	-0.64996	-0.853441	-0.991127	-0.864028	-0.783992	0.231954	0.0747182
	AGER	0.360299	0.89349	0.0762033	0.407916	0.596966	1	0.625174	-0.769193	-0.374568	-0.426021	-0.189055	-0.156078	-0.0106666	0.497825	0.647013	0.433781	-0.467999	-0.0995209	0.713245	-0.0519346	0.0298366	-0.132247	-0.521035	0.0543375	-0.400849	-0.42603	0.463365	0.303601	-0.665313	0.315155	0.118945	0.400795	-0.410436	-0.684142	-0.722429	-0.748533	-0.767486	-0.381784	-0.650392	-0.650583	0.620716	-0.535088	-0.653071	-0.570194	-0.715259	-0.133766	0.191378	0.313457
	ALDH3A1	0.606761	0.624128	0.65305	-0.202362	0.941158	0.625174	1	-0.903521	-0.829125	-0.154903	-0.429624	-0.652575	-0.574849	0.928217	0.836388	0.879971	-0.826695	-0.192701	0.810817	0.061724	-0.257058	-0.791101	-0.78317	-0.368225	-0.765179	-0.637332	0.897948	0.84929	-0.684504	-0.334838	0.642602	0.880665	-0.690712	-0.531613	-0.719024	-0.869086	-0.687462	0.064518	-0.867479	-0.779279	0.819879	-0.56221	-0.825244	-0.937406	-0.95742	-0.786897	0.36637	0.366739
	BLVRB	-0.374091	-0.652726	-0.415662	0.0501985	-0.813999	-0.769193	-0.903521	1	0.606465	0.344499	0.219153	0.293271	0.22554	-0.718904	-0.745128	-0.643601	0.631968	-0.0240478	-0.815773	0.218629	0.133906	0.550504	0.759977	0.046787	0.489224	0.459878	-0.72673	-0.595003	0.698223	0.218707	-0.267852	-0.653253	0.463519	0.627269	0.7648	0.91789	0.808628	0.213386	0.768036	0.755973	-0.883417	0.617787	0.825885	0.84053	0.985909	0.467513	-0.464679	-0.511708
	CBR1	-0.906748	-0.508933	-0.859352	0.494327	-0.850504	-0.374568	-0.829125	0.606465	1	-0.0678932	0.181546	0.804467	0.833471	-0.897249	-0.748368	-0.738082	0.78323	0.405827	-0.807181	-0.322391	0.296072	0.722138	0.4113	0.295114	0.877748	0.792084	-0.735819	-0.912404	0.431286	0.471744	-0.758813	-0.803205	0.951522	0.161146	0.383792	0.570452	0.314785	-0.23215	0.774528	0.641461	-0.741404	0.161834	0.52029	0.804692	0.676823	0.891921	-0.389324	-0.173578
	CBR3	-0.0571542	-0.566352	0.469327	0.0885751	-0.294575	-0.426021	-0.154903	0.344499	-0.0678932	1	-0.351349	-0.223573	-0.26502	0.120568	-0.553761	-0.145197	0.328079	-0.0196191	-0.364575	0.236144	0.665877	0.186802	0.567601	0.110445	0.164567	-0.325843	-0.359428	-0.14389	0.708454	0.210361	0.16641	-0.249818	-0.151334	0.837078	0.742411	0.581446	0.766281	0.936654	0.454367	0.167177	-0.408951	0.710628	0.651147	0.359049	0.273964	-0.101929	-0.27316	0.420653
	CES2	0.0136157	-0.120247	-0.232056	-0.437153	-0.292034	-0.189055	-0.429624	0.219153	0.181546	-0.351349	1	0.551696	0.332283	-0.545544	-0.165658	-0.644629	0.314622	0.0781461	0.0524533	-0.303839	-0.196595	0.403895	0.425777	0.643475	0.311288	0.333496	-0.443056	-0.300089	0.156402	-0.29301	-0.597959	-0.458977	0.143533	0.184906	0.239637	0.209575	0.165406	-0.574834	0.239891	0.323547	0.131381	0.279647	0.271792	0.253256	0.334942	0.425675	0.347224	-0.246182
	CES3	-0.72399	-0.393121	-0.646629	0.272028	-0.628186	-0.156078	-0.652575	0.293271	0.804467	-0.223573	0.551696	1	0.957256	-0.856389	-0.617615	-0.828745	0.653386	0.287204	-0.50522	-0.718975	0.237376	0.766667	0.398436	0.648285	0.829427	0.783165	-0.714216	-0.862708	0.237975	0.334787	-0.985871	-0.825193	0.799708	0.116925	0.269125	0.312245	0.178032	-0.495401	0.686695	0.612241	-0.354681	0.0792492	0.393546	0.562375	0.428208	0.928494	-0.19722	-0.00714611
	CES4A	-0.755418	-0.278114	-0.700877	0.47445	-0.551708	-0.0106666	-0.574849	0.22554	0.833471	-0.26502	0.332283	0.957256	1	-0.792054	-0.551984	-0.696866	0.556226	0.212909	-0.527162	-0.722353	0.242724	0.736697	0.25835	0.493275	0.765485	0.795426	-0.615609	-0.852598	0.0954241	0.512512	-0.918513	-0.745725	0.82838	-0.0461183	0.118199	0.203046	0.0515319	-0.499794	0.627419	0.577203	-0.404198	-0.0988227	0.274141	0.494023	0.350062	0.922712	-0.362573	-0.0219912
	CES5A	0.696875	0.553085	0.75546	-0.178425	0.843437	0.497825	0.928217	-0.718904	-0.897249	0.120568	-0.545544	-0.856389	-0.792054	1	0.743049	0.886852	-0.748838	-0.209701	0.747017	0.369341	-0.112332	-0.771932	-0.594872	-0.422616	-0.807928	-0.837551	0.822059	0.879571	-0.452163	-0.283015	0.822127	0.869648	-0.831139	-0.29753	-0.495952	-0.644635	-0.453361	0.355128	-0.814399	-0.801124	0.675615	-0.292507	-0.623474	-0.801462	-0.808435	-0.888125	0.328274	0.372871
	CYP2A6	0.718843	0.841086	0.350959	-0.283743	0.900491	0.647013	0.836388	-0.745128	-0.748368	-0.553761	-0.165658	-0.617615	-0.551984	0.743049	1	0.827271	-0.874617	-0.266009	0.864202	0.225392	-0.606564	-0.770305	-0.809221	-0.461388	-0.850925	-0.497729	0.913898	0.864675	-0.834548	-0.406705	0.627677	0.899779	-0.660455	-0.757595	-0.864138	-0.871967	-0.821387	-0.320487	-0.981198	-0.729562	0.806728	-0.662854	-0.908891	-0.896443	-0.77966	-0.7103	0.426906	-0.0864537
	CYP4A11	0.583181	0.570698	0.520928	-0.166891	0.865366	0.433781	0.879971	-0.643601	-0.738082	-0.145197	-0.644629	-0.828745	-0.696866	0.886852	0.827271	1	-0.870917	-0.290602	0.597636	0.328979	-0.425601	-0.901238	-0.823633	-0.7508	-0.85645	-0.5538	0.961575	0.894996	-0.669632	-0.314911	0.867577	0.97301	-0.615396	-0.568044	-0.710653	-0.734677	-0.615597	0.166161	-0.85017	-0.67162	0.543122	-0.601811	-0.801668	-0.847571	-0.752302	-0.875524	0.152818	0.0400357
	DNAJB1	-0.753679	-0.614327	-0.568012	0.360561	-0.957145	-0.467999	-0.826695	0.631968	0.78323	0.328079	0.314622	0.653386	0.556226	-0.748838	-0.874617	-0.870917	1	0.620816	-0.64741	-0.0669739	0.657875	0.803099	0.74455	0.643951	0.938492	0.371857	-0.913907	-0.871069	0.846075	0.356931	-0.707781	-0.899967	0.658152	0.599141	0.759397	0.811084	0.613346	0.109213	0.812841	0.440037	-0.616684	0.687115	0.8172	0.94193	0.701777	0.784701	-0.047361	0.193078
	EGR1	-0.608346	-0.185328	-0.443546	0.221294	-0.460159	-0.0995209	-0.192701	-0.0240478	0.405827	-0.0196191	0.0781461	0.287204	0.212909	-0.209701	-0.266009	-0.290602	0.620816	1	-0.0708275	0.070676	0.440495	0.173265	0.0341544	0.417832	0.620918	0.0107562	-0.267355	-0.325125	0.434069	-0.0787868	-0.353396	-0.284235	0.424049	0.0628537	0.171985	0.201761	-0.0531028	-0.0148799	0.136341	-0.290674	0.0170986	0.246722	0.142929	0.398568	0.018957	0.315255	0.571288	0.502253
	EPHA2	0.73453	0.8043	0.474179	-0.277481	0.794218	0.713245	0.810817	-0.815773	-0.807181	-0.364575	0.0524533	-0.50522	-0.527162	0.747017	0.864202	0.597636	-0.64741	-0.0708275	1	0.1875	-0.264508	-0.549769	-0.547035	-0.00469193	-0.677577	-0.701623	0.688372	0.746872	-0.584639	-0.374826	0.434761	0.694865	-0.774958	-0.497734	-0.634524	-0.760947	-0.677893	-0.240518	-0.89289	-0.83776	0.949993	-0.338663	-0.703383	-0.78025	-0.80628	-0.597902	0.673691	0.274147
	EPHA3	0.400602	0.255871	0.105387	0.00623123	0.0104294	-0.0519346	0.061724	0.218629	-0.322391	0.236144	-0.303839	-0.718975	-0.722353	0.369341	0.225392	0.328979	-0.0669739	0.070676	0.1875	1	0.0241083	-0.267614	0.059352	-0.365	-0.370783	-0.62867	0.18515	0.384345	0.231256	-0.0742595	0.667987	0.335843	-0.479364	0.111574	0.116368	0.221502	0.118017	0.411597	-0.329063	-0.43098	-0.0561135	0.347642	0.0716258	0.0708732	0.124161	-0.458599	0.221087	-0.143649
	FGF13	-0.421801	-0.282132	-0.0343374	0.619612	-0.499097	0.0298366	-0.257058	0.133906	0.296072	0.665877	-0.196595	0.237376	0.242724	-0.112332	-0.606564	-0.425601	0.657875	0.440495	-0.264508	0.0241083	1	0.600468	0.537738	0.582771	0.572104	-0.223238	-0.586872	-0.541277	0.663999	0.607758	-0.338351	-0.554226	0.150344	0.547053	0.568702	0.464735	0.438323	0.502357	0.481105	-0.0204415	-0.306407	0.601665	0.583932	0.540089	0.17014	0.412739	-0.0825687	0.724925
	FTH1	-0.536946	-0.339907	-0.538002	0.526544	-0.790623	-0.132247	-0.791101	0.550504	0.722138	0.186802	0.403895	0.766667	0.736697	-0.771932	-0.770305	-0.901238	0.803099	0.173265	-0.549769	-0.267614	0.600468	1	0.784704	0.710307	0.778399	0.421783	-0.930872	-0.926694	0.562827	0.684482	-0.810383	-0.947046	0.529904	0.449042	0.598367	0.645448	0.51537	-0.12773	0.785543	0.570566	-0.582502	0.514839	0.743714	0.809945	0.662577	0.914022	-0.349914	0.04461
	FTL	-0.235997	-0.584182	-0.128674	0.0886803	-0.767325	-0.521035	-0.78317	0.759977	0.4113	0.567601	0.425777	0.398436	0.25835	-0.594872	-0.809221	-0.823633	0.74455	0.0341544	-0.547035	0.059352	0.537738	0.784704	1	0.586024	0.571132	0.158858	-0.90245	-0.66309	0.840467	0.331467	-0.466717	-0.820073	0.210066	0.865405	0.926333	0.892504	0.894425	0.29368	0.794266	0.594561	-0.607346	0.889456	0.965151	0.815409	0.803807	0.54606	-0.252202	-0.0230711
	G6PD	-0.285941	-0.183401	-0.166926	0.134931	-0.458855	0.0543375	-0.368225	0.046787	0.295114	0.110445	0.643475	0.648285	0.493275	-0.422616	-0.461388	-0.7508	0.643951	0.417832	-0.00469193	-0.365	0.582771	0.710307	0.586024	1	0.635483	0.067371	-0.678772	-0.583061	0.462066	0.207019	-0.764182	-0.698788	0.193521	0.407239	0.446288	0.308433	0.271527	-0.185413	0.429474	0.119228	0.0611562	0.516284	0.481251	0.44508	0.183464	0.625485	0.300098	0.477377
	GCLC	-0.897334	-0.628593	-0.63867	0.383812	-0.886479	-0.400849	-0.765179	0.489224	0.877748	0.164567	0.311288	0.829427	0.765485	-0.807928	-0.850925	-0.85645	0.938492	0.620918	-0.677577	-0.370783	0.572104	0.778399	0.571132	0.635483	1	0.581937	-0.850198	-0.922567	0.663732	0.354575	-0.850315	-0.897202	0.831497	0.424259	0.589313	0.636246	0.447767	-0.0590512	0.822164	0.506541	-0.564022	0.436632	0.661768	0.836784	0.578198	0.871117	-0.109499	0.215404
	GCLM	-0.675677	-0.497837	-0.651445	0.0593786	-0.505752	-0.42603	-0.637332	0.459878	0.792084	-0.325843	0.333496	0.783165	0.795426	-0.837551	-0.497729	-0.5538	0.371857	0.0107562	-0.701623	-0.62867	-0.223238	0.421783	0.158858	0.067371	0.581937	1	-0.446645	-0.647334	0.0397659	0.124846	-0.674243	-0.55606	0.873625	-0.0334836	0.122072	0.270617	0.154394	-0.459072	0.620842	0.801475	-0.540879	-0.189681	0.23167	0.427697	0.520078	0.681536	-0.460764	-0.471656
	GGT1	0.593454	0.618007	0.465571	-0.306469	0.91852	0.463365	0.897948	-0.72673	-0.735819	-0.359428	-0.443056	-0.714216	-0.615609	0.822059	0.913898	0.961575	-0.913907	-0.267355	0.688372	0.18515	-0.586872	-0.930872	-0.90245	-0.678772	-0.850198	-0.446645	1	0.913952	-0.78957	-0.462144	0.758513	0.983468	-0.573378	-0.68463	-0.82119	-0.848059	-0.740325	-0.0623086	-0.909056	-0.665261	0.682913	-0.712098	-0.909812	-0.92664	-0.809309	-0.837442	0.281488	-0.022152
	GPX2	0.803937	0.530281	0.679976	-0.526962	0.880733	0.303601	0.84929	-0.595003	-0.912404	-0.14389	-0.300089	-0.862708	-0.852598	0.879571	0.864675	0.894996	-0.871069	-0.325125	0.746872	0.384345	-0.541277	-0.926694	-0.66309	-0.583061	-0.922567	-0.647334	0.913952	1	-0.573927	-0.606014	0.865716	0.9616	-0.801032	-0.394021	-0.574239	-0.661577	-0.489973	0.125416	-0.880843	-0.66678	0.702356	-0.394122	-0.70904	-0.862317	-0.692133	-0.964184	0.399265	-0.0210246
	GPX3	-0.44056	-0.727034	-0.128926	0.0968339	-0.821441	-0.665313	-0.684504	0.698223	0.431286	0.708454	0.156402	0.237975	0.0954241	-0.452163	-0.834548	-0.669632	0.846075	0.434069	-0.584639	0.231256	0.663999	0.562827	0.840467	0.462066	0.663732	0.0397659	-0.78957	-0.573927	1	0.157606	-0.312304	-0.693445	0.296143	0.892979	0.954046	0.921331	0.866136	0.549757	0.737805	0.366455	-0.600386	0.929787	0.921979	0.844432	0.697677	0.389593	-0.0332857	0.223864
	GSR	-0.34886	0.0744349	-0.378213	0.918807	-0.36778	0.315155	-0.334838	0.218707	0.471744	0.210361	-0.29301	0.334787	0.512512	-0.283015	-0.406705	-0.314911	0.356931	-0.0787868	-0.374826	-0.0742595	0.607758	0.684482	0.331467	0.207019	0.354575	0.124846	-0.462144	-0.606014	0.157606	1	-0.340228	-0.487558	0.281334	0.0549395	0.161971	0.253077	0.153654	0.0584528	0.403974	0.233437	-0.514006	0.0945358	0.329983	0.429693	0.267975	0.580374	-0.629906	0.126465
	GSTA1	0.687232	0.367994	0.604212	-0.279021	0.646615	0.118945	0.642602	-0.267852	-0.758813	0.16641	-0.597959	-0.985871	-0.918513	0.822127	0.627677	0.867577	-0.707781	-0.353396	0.434761	0.667987	-0.338351	-0.810383	-0.466717	-0.764182	-0.850315	-0.674243	0.758513	0.865716	-0.312304	-0.340228	1	0.85542	-0.727771	-0.184307	-0.327503	-0.341729	-0.208556	0.458097	-0.675731	-0.535931	0.298244	-0.185522	-0.442863	-0.588665	-0.41148	-0.929943	0.0981296	-0.097871
	GSTA3	0.674979	0.597733	0.537235	-0.348658	0.896856	0.400795	0.880665	-0.653253	-0.803205	-0.249818	-0.458977	-0.825193	-0.745725	0.869648	0.899779	0.97301	-0.899967	-0.284235	0.694865	0.335843	-0.554226	-0.947046	-0.820073	-0.698788	-0.897202	-0.55606	0.983468	0.9616	-0.693445	-0.487558	0.85542	1	-0.671068	-0.577275	-0.725383	-0.758247	-0.639324	0.0561104	-0.911588	-0.689832	0.65408	-0.58348	-0.830401	-0.888211	-0.751966	-0.911856	0.303689	-0.0323797
	GSTA4	-0.942765	-0.559567	-0.790913	0.348457	-0.717879	-0.410436	-0.690712	0.463519	0.951522	-0.151334	0.143533	0.799708	0.82838	-0.831139	-0.660455	-0.615396	0.658152	0.424049	-0.774958	-0.479364	0.150344	0.529904	0.210066	0.193521	0.831497	0.873625	-0.573378	-0.801032	0.296143	0.281334	-0.727771	-0.671068	1	0.0536294	0.248936	0.409302	0.191331	-0.268858	0.698687	0.620654	-0.628255	-0.0207238	0.351338	0.639814	0.522957	0.787268	-0.334688	-0.147648
	GSTM1	-0.160879	-0.757751	0.236164	-0.141619	-0.591009	-0.684142	-0.531613	0.627269	0.161146	0.837078	0.184906	0.116925	-0.0461183	-0.29753	-0.757595	-0.568044	0.599141	0.0628537	-0.497734	0.111574	0.547053	0.449042	0.865405	0.407239	0.424259	-0.0334836	-0.68463	-0.394021	0.892979	0.0549395	-0.184307	-0.577275	0.0536294	1	0.966471	0.832378	0.956768	0.656035	0.699959	0.459816	-0.497999	0.91761	0.898961	0.63015	0.609991	0.192633	-0.155261	0.186292
	GSTM2	-0.333607	-0.785697	-0.0192189	-0.010993	-0.774887	-0.722429	-0.719024	0.7648	0.383792	0.742411	0.239637	0.269125	0.118199	-0.495952	-0.864138	-0.710653	0.759397	0.171985	-0.634524	0.116368	0.568702	0.598367	0.926333	0.446288	0.589313	0.122072	-0.82119	-0.574239	0.954046	0.161971	-0.327503	-0.725383	0.248936	0.966471	1	0.93999	0.968542	0.54019	0.81173	0.552209	-0.645125	0.928924	0.974801	0.806853	0.765016	0.387557	-0.201384	0.0904583
	GSTM3	-0.441072	-0.737172	-0.294987	0.114814	-0.892302	-0.748533	-0.869086	0.91789	0.570452	0.581446	0.209575	0.312245	0.203046	-0.644635	-0.871967	-0.734677	0.811084	0.201761	-0.760947	0.221502	0.464735	0.645448	0.892504	0.308433	0.636246	0.270617	-0.848059	-0.661577	0.921331	0.253077	-0.341729	-0.758247	0.409302	0.832378	0.93999	1	0.915987	0.408332	0.834403	0.621481	-0.811373	0.846666	0.963853	0.922982	0.915868	0.494822	-0.297236	-0.140633
	GSTM4	-0.230622	-0.797302	0.0726131	-0.0759241	-0.683909	-0.767486	-0.687462	0.808628	0.314785	0.766281	0.165406	0.178032	0.0515319	-0.453361	-0.821387	-0.615597	0.613346	-0.0531028	-0.677893	0.118017	0.438323	0.51537	0.894425	0.271527	0.447767	0.154394	-0.740325	-0.489973	0.866136	0.153654	-0.208556	-0.639324	0.191331	0.956768	0.968542	0.915987	1	0.585376	0.798103	0.647592	-0.701237	0.856775	0.943238	0.726111	0.785428	0.289412	-0.368166	-0.0600288
	GSTM5	0.051192	-0.439803	0.547869	0.0241859	-0.0938226	-0.381784	0.064518	0.213386	-0.23215	0.936654	-0.574834	-0.495401	-0.499794	0.355128	-0.320487	0.166161	0.109213	-0.0148799	-0.240518	0.411597	0.502357	-0.12773	0.29368	-0.185413	-0.0590512	-0.459072	-0.0623086	0.125416	0.549757	0.0584528	0.458097	0.0561104	-0.268858	0.656035	0.54019	0.408332	0.585376	1	0.203879	-0.0403998	-0.298712	0.535551	0.415151	0.155687	0.0981894	-0.375663	-0.192411	0.384264
	GSTP1	-0.697256	-0.833619	-0.381698	0.237459	-0.871597	-0.650392	-0.867479	0.768036	0.774528	0.454367	0.239891	0.686695	0.627419	-0.814399	-0.981198	-0.85017	0.812841	0.136341	-0.89289	-0.329063	0.481105	0.785543	0.794266	0.429474	0.822164	0.620842	-0.909056	-0.880843	0.737805	0.403974	-0.675731	-0.911588	0.698687	0.699959	0.81173	0.834403	0.798103	0.203879	1	0.842415	-0.823461	0.573151	0.876031	0.862432	0.810992	0.750302	-0.517118	-0.0498974
	GSTT2	-0.450723	-0.710442	-0.326791	-0.0222125	-0.610308	-0.650583	-0.779279	0.755973	0.641461	0.167177	0.323547	0.612241	0.577203	-0.801124	-0.729562	-0.67162	0.440037	-0.290674	-0.83776	-0.43098	-0.0204415	0.570566	0.594561	0.119228	0.506541	0.801475	-0.665261	-0.66678	0.366455	0.233437	-0.535931	-0.689832	0.620654	0.459816	0.552209	0.621481	0.647592	-0.0403998	0.842415	1	-0.761641	0.251901	0.634488	0.594767	0.783532	0.595012	-0.687837	-0.490354
	HBEGF	0.593385	0.652557	0.477262	-0.394796	0.788277	0.620716	0.819879	-0.883417	-0.741404	-0.408951	0.131381	-0.354681	-0.404198	0.675615	0.806728	0.543122	-0.616684	0.0170986	0.949993	-0.0561135	-0.306407	-0.582502	-0.607346	0.0611562	-0.564022	-0.540879	0.682913	0.702356	-0.600386	-0.514006	0.298244	0.65408	-0.628255	-0.497999	-0.645125	-0.811373	-0.701237	-0.298712	-0.823461	-0.761641	1	-0.412067	-0.737438	-0.811622	-0.862165	-0.549786	0.72597	0.347171
	HGF	-0.107189	-0.539332	0.0793141	-0.0409473	-0.64996	-0.535088	-0.56221	0.617787	0.161834	0.710628	0.279647	0.0792492	-0.0988227	-0.292507	-0.662854	-0.601811	0.687115	0.246722	-0.338663	0.347642	0.601665	0.514839	0.889456	0.516284	0.436632	-0.189681	-0.712098	-0.394122	0.929787	0.0945358	-0.185522	-0.58348	-0.0207238	0.91761	0.928924	0.846666	0.856775	0.535551	0.573151	0.251901	-0.412067	1	0.885199	0.702436	0.620986	0.237211	0.0689917	0.198103
	HMOX1	-0.405833	-0.731761	-0.18393	0.139744	-0.853441	-0.653071	-0.825244	0.825885	0.52029	0.651147	0.271792	0.393546	0.274141	-0.623474	-0.908891	-0.801668	0.8172	0.142929	-0.703383	0.0716258	0.583932	0.743714	0.965151	0.481251	0.661768	0.23167	-0.909812	-0.70904	0.921979	0.329983	-0.442863	-0.830401	0.351338	0.898961	0.974801	0.963853	0.943238	0.415151	0.876031	0.634488	-0.737438	0.885199	1	0.889482	0.846944	0.548178	-0.313407	0.00644552
	HSP90AA1	-0.673062	-0.631232	-0.59665	0.364901	-0.991127	-0.570194	-0.937406	0.84053	0.804692	0.359049	0.253256	0.562375	0.494023	-0.801462	-0.896443	-0.847571	0.94193	0.398568	-0.78025	0.0708732	0.540089	0.809945	0.815409	0.44508	0.836784	0.427697	-0.92664	-0.862317	0.844432	0.429693	-0.588665	-0.888211	0.639814	0.63015	0.806853	0.922982	0.726111	0.155687	0.862432	0.594767	-0.811622	0.702436	0.889482	1	0.884177	0.754882	-0.272902	-0.0795691
	HSP90AB1	-0.425208	-0.631891	-0.495147	0.0915773	-0.864028	-0.715259	-0.95742	0.985909	0.676823	0.273964	0.334942	0.428208	0.350062	-0.808435	-0.77966	-0.752302	0.701777	0.018957	-0.80628	0.124161	0.17014	0.662577	0.803807	0.183464	0.578198	0.520078	-0.809309	-0.692133	0.697677	0.267975	-0.41148	-0.751966	0.522957	0.609991	0.765016	0.915868	0.785428	0.0981894	0.810992	0.783532	-0.862165	0.620986	0.846944	0.884177	1	0.592541	-0.436504	-0.486729
	KEAP1	-0.745934	-0.342987	-0.764125	0.516716	-0.783992	-0.133766	-0.786897	0.467513	0.891921	-0.101929	0.425675	0.928494	0.922712	-0.888125	-0.7103	-0.875524	0.784701	0.315255	-0.597902	-0.458599	0.412739	0.914022	0.54606	0.625485	0.871117	0.681536	-0.837442	-0.964184	0.389593	0.580374	-0.929943	-0.911856	0.787268	0.192633	0.387557	0.494822	0.289412	-0.375663	0.750302	0.595012	-0.549786	0.237211	0.548178	0.754882	0.592541	1	-0.304746	-0.0375879
	MAFF	0.23977	0.305943	0.138613	-0.414306	0.231954	0.191378	0.36637	-0.464679	-0.389324	-0.27316	0.347224	-0.19722	-0.362573	0.328274	0.426906	0.152818	-0.047361	0.571288	0.673691	0.221087	-0.0825687	-0.349914	-0.252202	0.300098	-0.109499	-0.460764	0.281488	0.399265	-0.0332857	-0.629906	0.0981296	0.303689	-0.334688	-0.155261	-0.201384	-0.297236	-0.368166	-0.192411	-0.517118	-0.687837	0.72597	0.0689917	-0.313407	-0.272902	-0.436504	-0.304746	1	0.370223
	MAFG	-0.156623	-0.00876048	0.333658	0.269332	0.0747182	0.313457	0.366739	-0.511708	-0.173578	0.420653	-0.246182	-0.00714611	-0.0219912	0.372871	-0.0864537	0.0400357	0.193078	0.502253	0.274147	-0.143649	0.724925	0.04461	-0.0230711	0.477377	0.215404	-0.471656	-0.022152	-0.0210246	0.223864	0.126465	-0.097871	-0.0323797	-0.147648	0.186292	0.0904583	-0.140633	-0.0600288	0.384264	-0.0498974	-0.490354	0.347171	0.198103	0.00644552	-0.0795691	-0.486729	-0.0375879	0.370223	1
	ME1	-0.804385	-0.349221	-0.74326	0.402011	-0.76148	-0.138658	-0.673779	0.305869	0.834903	-0.142719	0.475937	0.904194	0.845034	-0.798794	-0.642461	-0.835737	0.840146	0.628887	-0.449507	-0.437622	0.449147	0.783309	0.435293	0.727638	0.933325	0.576364	-0.760952	-0.877468	0.438323	0.34944	-0.933725	-0.838185	0.78169	0.168139	0.351907	0.419805	0.181652	-0.377576	0.636328	0.371327	-0.344638	0.260086	0.459973	0.703268	0.435027	0.921783	0.041679	0.178387
	MGST2	-0.300013	-0.766887	-0.00916243	0.0408629	-0.749518	-0.737343	-0.705162	0.817133	0.366181	0.786406	0.0911067	0.154401	0.0412707	-0.443551	-0.839584	-0.612521	0.694778	0.0872721	-0.683679	0.225437	0.537426	0.539154	0.890789	0.280162	0.504889	0.0953711	-0.760972	-0.52308	0.930726	0.215372	-0.19639	-0.652408	0.22043	0.944795	0.980028	0.953671	0.98118	0.624064	0.787036	0.557762	-0.730634	0.896885	0.959697	0.795271	0.791722	0.314535	-0.316241	0.00863326
	MGST3	-0.797168	-0.855277	-0.445407	0.252445	-0.93298	-0.727186	-0.827258	0.759413	0.783987	0.496687	0.0912122	0.535214	0.467217	-0.720477	-0.954501	-0.745143	0.900244	0.453278	-0.873612	-0.0855831	0.544649	0.636909	0.695719	0.34053	0.865235	0.488774	-0.831187	-0.800611	0.860334	0.276672	-0.537735	-0.810388	0.723424	0.689507	0.820942	0.877001	0.755623	0.337271	0.909193	0.626	-0.808824	0.633914	0.84498	0.913421	0.773089	0.638032	-0.296317	0.0649447
	NFE2L2	-0.862576	-0.804815	-0.564916	0.22399	-0.899156	-0.620597	-0.852406	0.659601	0.884232	0.235532	0.319969	0.809983	0.737486	-0.880493	-0.926692	-0.866369	0.875969	0.402342	-0.843518	-0.414897	0.418591	0.736331	0.63666	0.484419	0.943763	0.724371	-0.864744	-0.908478	0.677525	0.278216	-0.795447	-0.902745	0.862265	0.530433	0.679939	0.732064	0.608622	0.0113106	0.93624	0.743167	-0.713463	0.446159	0.742637	0.850384	0.723495	0.82265	-0.306401	0.00281218
	NQO1	-0.492659	-0.701076	-0.34027	0.239614	-0.802034	-0.583881	-0.879866	0.841285	0.683469	0.429962	0.25866	0.589878	0.550192	-0.788083	-0.899393	-0.810611	0.689841	-0.12119	-0.851927	-0.218779	0.381571	0.807068	0.849309	0.341747	0.651367	0.56824	-0.885383	-0.81889	0.655675	0.491056	-0.573677	-0.86676	0.550073	0.679227	0.786654	0.837298	0.822922	0.170711	0.94753	0.891005	-0.858089	0.570862	0.880329	0.824484	0.878647	0.703549	-0.650491	-0.245812
	NRG1	0.612644	0.597652	0.467243	-0.273218	0.80595	0.38515	0.84216	-0.615253	-0.759764	-0.204276	-0.504128	-0.861792	-0.787132	0.873248	0.864149	0.956319	-0.791528	-0.117468	0.686715	0.477202	-0.450387	-0.925831	-0.789633	-0.673211	-0.829548	-0.632396	0.943367	0.933341	-0.580774	-0.467097	0.874591	0.976694	-0.653143	-0.543504	-0.669599	-0.680839	-0.619183	0.119454	-0.911319	-0.780627	0.622394	-0.489632	-0.779099	-0.793639	-0.718488	-0.898669	0.394038	0.0371422
	PDGFB	0.80109	0.671121	0.368594	-0.307975	0.651457	0.324927	0.58571	-0.315396	-0.741112	-0.226658	-0.248177	-0.867456	-0.836602	0.706438	0.81483	0.762229	-0.70394	-0.288392	0.663325	0.718516	-0.509301	-0.716081	-0.486479	-0.594608	-0.867376	-0.658967	0.744082	0.855181	-0.456427	-0.383014	0.85902	0.829243	-0.763951	-0.408507	-0.49426	-0.443235	-0.425052	0.0310749	-0.837745	-0.644073	0.485109	-0.248983	-0.556869	-0.598181	-0.404105	-0.800216	0.343095	-0.267253
	PGD	-0.683065	-0.862254	-0.363785	0.223885	-0.831626	-0.727067	-0.842791	0.823635	0.758124	0.482545	0.0804705	0.560957	0.535246	-0.762706	-0.948279	-0.721979	0.722577	0.0558797	-0.966589	-0.24101	0.385158	0.661404	0.713269	0.20449	0.728197	0.637524	-0.809562	-0.798526	0.697777	0.380103	-0.521517	-0.803371	0.700611	0.666135	0.776141	0.835114	0.803892	0.291791	0.971385	0.868936	-0.910726	0.504059	0.832874	0.826285	0.832067	0.640728	-0.627246	-0.163647
	PPARD	0.931368	0.571488	0.819533	-0.488055	0.85361	0.43704	0.812748	-0.624888	-0.99167	-0.0102412	-0.0887916	-0.745974	-0.781585	0.859263	0.77278	0.691427	-0.780578	-0.42066	0.85289	0.286636	-0.31542	-0.668256	-0.39572	-0.225374	-0.87088	-0.77436	0.710929	0.886016	-0.469097	-0.4509	0.694641	0.771029	-0.957056	-0.199642	-0.413538	-0.596786	-0.352837	0.12918	-0.787607	-0.63922	0.781903	-0.176462	-0.533444	-0.807805	-0.677156	-0.836999	0.414721	0.149781
	PRDX1	-0.771368	-0.722278	-0.692531	0.184545	-0.959156	-0.685948	-0.960985	0.831707	0.897004	0.137359	0.369783	0.701533	0.622032	-0.930808	-0.862891	-0.853098	0.871876	0.376248	-0.851105	-0.15209	0.270389	0.710468	0.669771	0.354004	0.863581	0.707	-0.85578	-0.859191	0.69504	0.236231	-0.681664	-0.860957	0.823808	0.49264	0.683899	0.826126	0.625559	-0.0496391	0.876897	0.740525	-0.793477	0.49334	0.764995	0.92548	0.881158	0.786086	-0.28236	-0.254974
	PRDX6	-0.58305	-0.726859	-0.568227	0.0680567	-0.910336	-0.791343	-0.961927	0.957832	0.765602	0.235054	0.315836	0.493008	0.407861	-0.850075	-0.816121	-0.757655	0.76389	0.188885	-0.860738	0.0522739	0.163108	0.610718	0.722304	0.176389	0.6837	0.61049	-0.795386	-0.722031	0.718904	0.175191	-0.466043	-0.757265	0.6645	0.577054	0.745913	0.902676	0.741311	0.0836001	0.835988	0.7734	-0.859663	0.570548	0.810882	0.902723	0.970661	0.617147	-0.36038	-0.426785
	PTGR1	-0.288912	-0.623517	-0.133447	0.101359	-0.803643	-0.561946	-0.775169	0.760783	0.421088	0.622128	0.365696	0.357074	0.211614	-0.564702	-0.831747	-0.803534	0.796412	0.152803	-0.558364	0.126798	0.597021	0.749627	0.988309	0.576806	0.608825	0.11123	-0.897459	-0.653688	0.911845	0.298721	-0.432577	-0.806493	0.22607	0.896416	0.959848	0.926039	0.908035	0.372193	0.790916	0.531178	-0.614533	0.935052	0.981022	0.84827	0.794489	0.516519	-0.185465	0.0510774
	RXRA	-0.0674171	0.0746176	0.058517	0.724754	-0.259893	0.290052	-0.105224	0.0909076	0.069217	0.597061	-0.355752	-0.0465138	0.0377248	0.100179	-0.335795	-0.176384	0.354938	0.0795828	-0.0877856	0.273659	0.859608	0.505786	0.444285	0.333639	0.201536	-0.432275	-0.384129	-0.325481	0.421003	0.777331	-0.0453929	-0.323239	-0.155032	0.365584	0.370904	0.319716	0.312206	0.482149	0.234743	-0.1352	-0.267496	0.471152	0.427407	0.35404	0.103931	0.226531	-0.250442	0.510143
	SERPINA1	-0.164956	-0.552514	-0.0750295	0.121622	-0.730149	-0.526575	-0.744933	0.794033	0.347322	0.64519	0.284194	0.246524	0.132068	-0.502162	-0.771831	-0.716823	0.682397	-0.0302463	-0.552833	0.208553	0.536469	0.714249	0.981225	0.447953	0.470441	0.0651392	-0.837816	-0.583228	0.84435	0.363622	-0.310375	-0.733099	0.127574	0.874285	0.926843	0.910893	0.919075	0.411752	0.745928	0.552717	-0.656478	0.902198	0.960174	0.796195	0.81099	0.440356	-0.314756	-0.0609799
	SLC2A1	-0.889801	-0.568647	-0.554969	0.302419	-0.752765	-0.355128	-0.546565	0.277957	0.743411	0.137506	0.194633	0.671734	0.597866	-0.599118	-0.691526	-0.657162	0.860806	0.839744	-0.506436	-0.289543	0.556966	0.530842	0.347917	0.566524	0.93139	0.420769	-0.641149	-0.727472	0.614993	0.147194	-0.704203	-0.688327	0.759086	0.321251	0.459537	0.479838	0.277844	0.00289872	0.617666	0.231095	-0.357435	0.358559	0.476306	0.683029	0.346841	0.673885	0.156518	0.400568
	SLC2A10	-0.47147	-0.938537	0.10533	-0.0734395	-0.510424	-0.80869	-0.471978	0.592935	0.376089	0.708623	-0.166601	0.197339	0.154036	-0.358738	-0.770554	-0.361853	0.431946	-0.0264369	-0.802356	-0.194988	0.307046	0.23151	0.498191	-0.0273551	0.44146	0.379456	-0.476063	-0.406826	0.630153	0.0538799	-0.154818	-0.445734	0.423838	0.73225	0.718905	0.657767	0.789113	0.627297	0.762912	0.675932	-0.692137	0.452631	0.661617	0.500726	0.535817	0.181832	-0.514994	0.0259525
	SLC2A11	-0.598905	-0.1906	-0.781672	0.571787	-0.816431	-0.0739081	-0.807295	0.538077	0.807386	-0.0660466	0.419582	0.755428	0.739526	-0.811003	-0.641944	-0.847119	0.814919	0.35803	-0.49111	-0.12982	0.470234	0.92915	0.629481	0.623162	0.787068	0.456105	-0.846119	-0.897016	0.4787	0.622792	-0.790589	-0.8713	0.61572	0.226297	0.43668	0.58058	0.31834	-0.31861	0.648555	0.437505	-0.54311	0.394061	0.603096	0.820292	0.65397	0.932296	-0.194481	-0.0696547
	SLC2A12	0.28481	0.233024	0.544831	0.0884012	0.332976	0.27794	0.590823	-0.460126	-0.563424	0.470553	-0.545562	-0.662666	-0.652002	0.77073	0.279234	0.512492	-0.158171	0.316216	0.475421	0.508053	0.439995	-0.412174	-0.21281	-0.0601404	-0.300607	-0.873913	0.373735	0.484205	0.127954	-0.0950567	0.566337	0.455927	-0.575694	0.0978221	-0.0351227	-0.188985	-0.112709	0.630299	-0.447682	-0.78434	0.400848	0.193025	-0.170327	-0.289418	-0.532294	-0.58101	0.449112	0.722092
	SLC2A13	0.0979578	-0.202712	0.637867	-0.0146758	0.0645813	0.0553516	0.27767	-0.286722	-0.35607	0.707186	-0.123481	-0.144994	-0.234108	0.388631	-0.195789	-0.0316153	0.153841	0.194485	0.209034	-0.0480615	0.686024	0.0567675	0.270069	0.47489	0.083028	-0.55905	-0.123853	0.0550194	0.404181	0.0125178	0.0280519	-0.0722107	-0.368423	0.545921	0.384575	0.0818864	0.303826	0.62233	0.0782874	-0.285067	0.251976	0.487876	0.259806	-0.0358612	-0.289306	-0.177008	0.253869	0.86307
	SLC2A2	0.671464	0.384625	0.684465	-0.384443	0.743539	0.183535	0.792289	-0.481947	-0.841454	0.109301	-0.531412	-0.953994	-0.922282	0.910944	0.707675	0.905496	-0.731213	-0.194064	0.590736	0.542535	-0.326602	-0.907341	-0.584626	-0.645183	-0.828391	-0.727619	0.843048	0.939974	-0.360875	-0.506084	0.950281	0.918776	-0.75055	-0.236097	-0.40937	-0.488626	-0.335275	0.408139	-0.77306	-0.684653	0.52291	-0.240636	-0.562617	-0.712305	-0.610861	-0.982027	0.330178	0.104736
	SLC2A3	-0.685523	-0.270065	-0.72838	0.267338	-0.747578	-0.163884	-0.643151	0.306348	0.724052	-0.185857	0.561097	0.763108	0.653573	-0.722654	-0.533032	-0.789147	0.839112	0.750348	-0.304775	-0.212542	0.387764	0.679468	0.427523	0.729548	0.860536	0.417402	-0.700648	-0.744836	0.490271	0.168766	-0.818768	-0.744194	0.6525	0.173596	0.3579	0.436624	0.156853	-0.380678	0.498858	0.204239	-0.229681	0.356963	0.437386	0.692463	0.426922	0.799891	0.291167	0.159163
	SLC2A4	0.592463	0.541659	0.34739	-0.264134	0.593876	0.242705	0.64147	-0.383745	-0.676191	-0.133296	-0.419604	-0.890933	-0.857433	0.76378	0.752434	0.821291	-0.599489	0.00722483	0.608678	0.731732	-0.379338	-0.817029	-0.590992	-0.619786	-0.737986	-0.684052	0.782778	0.852114	-0.349392	-0.462555	0.879911	0.861107	-0.642205	-0.390598	-0.474015	-0.435224	-0.450933	0.180939	-0.827126	-0.765349	0.485108	-0.242766	-0.578735	-0.565373	-0.491195	-0.839715	0.468515	-0.0453349
	SLC2A5	-0.312031	-0.499779	-0.246629	0.261667	-0.827159	-0.489688	-0.752175	0.768089	0.441323	0.602255	0.192952	0.221022	0.116923	-0.489627	-0.763122	-0.694147	0.814067	0.28397	-0.532732	0.369636	0.644279	0.696456	0.906182	0.455989	0.579357	-0.00593343	-0.829781	-0.610957	0.923645	0.3733	-0.300918	-0.721431	0.211948	0.798706	0.896235	0.930222	0.823261	0.418756	0.686267	0.363605	-0.650441	0.922095	0.928107	0.883914	0.783292	0.468254	-0.137216	0.0551262
	SLC2A6	0.10894	0.379763	-0.192385	0.0623671	-0.0592812	0.466616	-0.0836728	-0.232099	0.0228585	-0.382023	0.722537	0.456138	0.34846	-0.212107	0.0745994	-0.440717	0.210878	0.177306	0.422436	-0.251499	0.158954	0.466757	0.228273	0.795317	0.209493	-0.0586389	-0.29331	-0.244209	-0.0522566	0.118446	-0.556776	-0.331226	-0.0879607	-0.0940561	-0.055561	-0.121925	-0.198751	-0.600208	-0.0555713	-0.149734	0.412422	0.122828	0.0217182	0.0555651	-0.0836107	0.424595	0.437466	0.19784
	SLC2A8	-0.116813	-0.394617	-0.15282	-0.136883	-0.665333	-0.523172	-0.588686	0.609857	0.209859	0.392138	0.432637	0.078376	-0.126929	-0.354704	-0.498215	-0.576935	0.68944	0.443457	-0.226121	0.482782	0.380229	0.412287	0.744681	0.468441	0.429067	-0.144574	-0.62096	-0.324351	0.842643	-0.101562	-0.181312	-0.497672	0.0384562	0.702858	0.771347	0.777947	0.657362	0.273983	0.407655	0.119621	-0.303275	0.901231	0.736001	0.693911	0.623246	0.233255	0.331482	0.0322204
	SLC2A9	0.521739	0.746613	0.195361	-0.0371961	0.738733	0.774903	0.577359	-0.673655	-0.438668	-0.610166	0.0969051	-0.0549595	0.0427244	0.351229	0.701552	0.406104	-0.713534	-0.530527	0.63672	-0.356881	-0.451515	-0.247411	-0.54112	-0.0879658	-0.562788	-0.0918744	0.534019	0.395894	-0.884914	0.0275122	0.0810061	0.4445	-0.386664	-0.701545	-0.777396	-0.820459	-0.712513	-0.596987	-0.593331	-0.274452	0.627326	-0.71287	-0.715044	-0.737144	-0.620706	-0.191614	0.0114471	-0.107663
	SLC39A1	-0.544099	-0.918736	-0.232498	-0.0556617	-0.823332	-0.8441	-0.848116	0.842523	0.625041	0.505939	0.31486	0.523659	0.402368	-0.749038	-0.927011	-0.786941	0.736474	0.082632	-0.854782	-0.195671	0.319072	0.615296	0.816063	0.329631	0.695213	0.553076	-0.833695	-0.709381	0.791468	0.131328	-0.513177	-0.800018	0.571146	0.80771	0.88585	0.88956	0.896944	0.294165	0.945004	0.845243	-0.77967	0.667689	0.898116	0.813825	0.855626	0.555379	-0.407246	-0.163694
	SLC39A10	-0.923123	-0.803177	-0.596698	0.276427	-0.849865	-0.620755	-0.794629	0.628999	0.911123	0.205758	0.15242	0.75747	0.731747	-0.836747	-0.8846	-0.744035	0.803003	0.397094	-0.894812	-0.416525	0.359664	0.630795	0.493699	0.310818	0.905093	0.772811	-0.75713	-0.864208	0.592657	0.287337	-0.71472	-0.808693	0.92464	0.423969	0.579408	0.663728	0.52828	0.0362429	0.895868	0.730766	-0.75482	0.306244	0.642367	0.793384	0.672285	0.768274	-0.386166	-0.029838
	SLC39A11	-0.595784	-0.125935	-0.520207	0.776383	-0.332969	0.123867	-0.352891	0.215534	0.664926	-0.0187683	-0.327465	0.513152	0.72423	-0.445622	-0.417156	-0.258881	0.25367	-0.116552	-0.594232	-0.418148	0.282609	0.517334	0.0691121	-0.0399907	0.417461	0.56622	-0.336998	-0.630872	-0.0537992	0.81746	-0.43152	-0.433705	0.625863	-0.148439	-0.0194906	0.12054	0.023037	-0.119949	0.476509	0.477295	-0.597921	-0.263943	0.147517	0.333547	0.253408	0.618784	-0.789987	-0.0850716
	SLC39A12	-0.842888	-0.907825	-0.436746	0.17778	-0.854252	-0.743809	-0.791368	0.698959	0.81491	0.395183	0.115366	0.638627	0.585209	-0.767949	-0.936048	-0.725724	0.802508	0.344638	-0.919508	-0.3215	0.404424	0.587732	0.590681	0.284473	0.855461	0.671019	-0.771848	-0.802624	0.713138	0.224119	-0.606572	-0.789891	0.820104	0.598582	0.71913	0.764472	0.686049	0.230555	0.931931	0.748456	-0.790505	0.453721	0.746958	0.811761	0.718213	0.658404	-0.395809	-0.00248351
	SLC39A13	-0.60185	-0.285983	-0.745232	0.331438	-0.811843	-0.182565	-0.815857	0.507666	0.785873	-0.144397	0.63977	0.847872	0.760293	-0.872232	-0.640334	-0.924748	0.831283	0.422018	-0.445848	-0.261819	0.360406	0.885091	0.633718	0.732285	0.833297	0.536429	-0.856336	-0.875289	0.488024	0.385245	-0.8873	-0.892559	0.646026	0.264007	0.459305	0.561691	0.323331	-0.417848	0.659681	0.476448	-0.426112	0.410454	0.594386	0.787435	0.638797	0.930731	-0.0263173	-0.0708365
	SLC39A14	-0.531174	-0.855539	-0.242474	0.103785	-0.821337	-0.746232	-0.854604	0.852878	0.643451	0.550595	0.224095	0.521851	0.444566	-0.73862	-0.94647	-0.781922	0.724959	-0.0124695	-0.882458	-0.186602	0.400344	0.698816	0.848363	0.317259	0.677486	0.530338	-0.863041	-0.759466	0.76831	0.321326	-0.509961	-0.82982	0.551605	0.795141	0.878161	0.89313	0.905073	0.321743	0.968957	0.866244	-0.847843	0.654812	0.920154	0.831241	0.868043	0.601762	-0.551959	-0.15995
	SLC39A2	0.681969	0.179532	0.791219	-0.603072	0.774527	0.00102215	0.728356	-0.401083	-0.825453	0.116896	-0.400612	-0.824465	-0.816606	0.786895	0.619534	0.827206	-0.813504	-0.456897	0.448027	0.259615	-0.505277	-0.905008	-0.529411	-0.677322	-0.839813	-0.481699	0.805363	0.907487	-0.420674	-0.60812	0.859738	0.858328	-0.674026	-0.149548	-0.3549	-0.474981	-0.211695	0.367075	-0.620124	-0.375213	0.454138	-0.301479	-0.515226	-0.759572	-0.52914	-0.957362	0.130225	-0.0614797
	SLC39A3	0.70575	0.445275	0.866799	-0.344519	0.910599	0.468836	0.937802	-0.787883	-0.911312	0.080057	-0.350066	-0.663468	-0.633306	0.915251	0.698222	0.780969	-0.804291	-0.367768	0.738304	0.0175325	-0.194579	-0.722495	-0.563123	-0.286935	-0.777508	-0.665223	0.778524	0.830913	-0.538958	-0.359528	0.641579	0.789097	-0.788702	-0.257889	-0.494564	-0.7207	-0.427479	0.239219	-0.719033	-0.615305	0.752952	-0.36119	-0.627141	-0.88985	-0.849283	-0.81651	0.265135	0.375468
	SLC39A4	0.174402	0.0690616	0.151981	0.129901	-0.196443	-0.0451867	-0.00360305	0.143485	-0.222186	0.49327	-0.197174	-0.486438	-0.554357	0.304615	-0.0531215	0.0500426	0.282095	0.415927	0.173674	0.829087	0.496509	0.000118264	0.298255	0.115984	-0.0188981	-0.716628	-0.104142	0.134032	0.551968	0.0242711	0.366774	0.0415042	-0.395651	0.394906	0.38497	0.367336	0.280077	0.557197	-0.113205	-0.487288	-0.00834074	0.646041	0.313761	0.267455	0.0938303	-0.242934	0.408054	0.354008
	SLC39A5	0.456857	0.68911	0.452426	0.112175	0.844483	0.841363	0.847921	-0.8971	-0.587176	-0.268093	-0.325854	-0.282619	-0.14278	0.682817	0.692061	0.639231	-0.729609	-0.341382	0.69159	-0.278683	-0.127796	-0.417937	-0.667719	-0.146865	-0.582361	-0.389442	0.673744	0.520414	-0.784238	0.0723905	0.28429	0.598146	-0.495831	-0.612844	-0.755232	-0.88965	-0.719192	-0.181191	-0.668126	-0.549737	0.699747	-0.670121	-0.761646	-0.83609	-0.886935	-0.404084	0.0706837	0.352726
	SLC39A6	-0.815145	-0.653069	-0.763394	0.330287	-0.893228	-0.605107	-0.916608	0.807023	0.950476	0.0683511	0.179671	0.679235	0.679652	-0.91065	-0.809379	-0.732999	0.763737	0.268572	-0.917959	-0.184569	0.203948	0.66394	0.5269	0.160013	0.800241	0.790935	-0.75731	-0.852042	0.540869	0.368588	-0.62191	-0.785117	0.891788	0.329296	0.536507	0.731003	0.516632	-0.0793399	0.843442	0.772189	-0.874174	0.293669	0.648607	0.861418	0.842951	0.783312	-0.478007	-0.34627
	SLC39A7	-0.768299	-0.313916	-0.76808	0.588041	-0.871576	-0.161537	-0.743736	0.471638	0.833515	0.0559964	0.266633	0.698251	0.671025	-0.728204	-0.697025	-0.788342	0.924488	0.663244	-0.514047	-0.0718525	0.616378	0.821974	0.551899	0.619996	0.900434	0.377023	-0.810795	-0.876205	0.616432	0.518844	-0.746109	-0.832002	0.688968	0.2794	0.484819	0.605816	0.315091	-0.140901	0.644124	0.286323	-0.52025	0.449652	0.600623	0.855192	0.567219	0.865139	-0.025982	0.171212
	SLC39A8	-0.836455	-0.842333	-0.511957	0.229808	-0.878618	-0.762247	-0.785234	0.75047	0.809472	0.389427	-0.0162662	0.476769	0.441721	-0.701518	-0.872432	-0.617557	0.806345	0.450674	-0.910315	-0.0642269	0.38736	0.49082	0.526969	0.133821	0.803656	0.570042	-0.696981	-0.724331	0.748146	0.204122	-0.444993	-0.689076	0.792946	0.546491	0.692508	0.800355	0.649781	0.297657	0.837482	0.619637	-0.832058	0.470306	0.71525	0.845	0.742757	0.565778	-0.33076	-0.0533887
	SLC39A9	-0.106275	-0.617199	0.57607	-0.399043	-0.0142994	-0.384951	0.0942883	-0.100054	-0.158682	0.577779	0.0825128	0.107906	-0.0325325	0.0844563	-0.354522	-0.16229	0.14131	0.0746345	-0.107687	-0.438019	0.311556	-0.0303152	0.238872	0.340855	0.205252	-0.0334289	-0.160897	-0.0273986	0.359148	-0.315413	-0.144985	-0.157596	-0.0245456	0.589615	0.434192	0.140931	0.421484	0.480628	0.319647	0.168754	0.0975529	0.336675	0.285728	-0.0197986	-0.109756	-0.103791	0.094354	0.545906
	SLC5A1	0.815266	0.823324	0.453971	-0.270696	0.817342	0.595763	0.800884	-0.649822	-0.840752	-0.325582	-0.1919	-0.773397	-0.743972	0.827042	0.937448	0.798427	-0.768313	-0.194881	0.899868	0.492823	-0.419961	-0.725957	-0.625503	-0.386462	-0.859962	-0.742677	0.827421	0.890612	-0.606572	-0.384536	0.738735	0.871146	-0.82518	-0.542834	-0.663844	-0.696259	-0.644566	-0.0967517	-0.968144	-0.832657	0.775557	-0.379463	-0.733752	-0.78159	-0.699996	-0.78312	0.521059	0.0187883
	SLC5A10	0.867947	0.654555	0.547815	-0.585926	0.825582	0.383981	0.746865	-0.577248	-0.879752	-0.349992	0.0238402	-0.715864	-0.7583	0.740849	0.90635	0.723697	-0.802123	-0.290847	0.863368	0.363967	-0.609352	-0.784595	-0.568564	-0.368881	-0.872728	-0.610326	0.80937	0.929693	-0.592971	-0.63685	0.694509	0.85268	-0.812582	-0.439567	-0.587025	-0.657187	-0.539952	-0.144753	-0.901956	-0.664797	0.803635	-0.345932	-0.689629	-0.810056	-0.62759	-0.821927	0.557751	-0.113703
	SLC5A11	-0.471441	-0.11553	-0.41989	0.180883	-0.468342	0.0990807	-0.353785	-0.0392583	0.444612	-0.169595	0.63338	0.743866	0.614757	-0.494432	-0.369715	-0.701069	0.653587	0.636071	-0.00061312	-0.423051	0.447799	0.622488	0.350949	0.921127	0.716718	0.225193	-0.578008	-0.598084	0.325726	0.126943	-0.833324	-0.64066	0.401087	0.141611	0.236439	0.174857	0.0257066	-0.407679	0.339782	0.0397736	0.110902	0.287438	0.287438	0.415688	0.107522	0.689159	0.418929	0.4297
	SLC5A12	0.883761	0.62281	0.655652	-0.479777	0.790495	0.380202	0.775806	-0.555832	-0.938293	-0.110833	-0.144651	-0.850032	-0.882599	0.857042	0.839624	0.762355	-0.741975	-0.24052	0.851228	0.523726	-0.397052	-0.770381	-0.484151	-0.363842	-0.874119	-0.801031	0.777149	0.942076	-0.440461	-0.540275	0.803578	0.85423	-0.910095	-0.294158	-0.461862	-0.560213	-0.424866	0.105594	-0.88041	-0.755482	0.74933	-0.18598	-0.584586	-0.750452	-0.627556	-0.88998	0.544626	0.04993
	SLC5A2	0.638031	0.363113	0.829399	-0.440611	0.916444	0.393177	0.910762	-0.784231	-0.848769	-0.0141377	-0.277712	-0.557587	-0.534962	0.826357	0.68249	0.750658	-0.829318	-0.400054	0.674811	-0.147281	-0.320427	-0.748507	-0.615024	-0.311991	-0.742014	-0.491322	0.788905	0.805054	-0.606736	-0.446723	0.561436	0.772841	-0.674539	-0.302897	-0.53582	-0.759191	-0.452973	0.138974	-0.673206	-0.498081	0.746023	-0.462887	-0.668441	-0.919084	-0.839671	-0.776774	0.228153	0.293329
	SLC5A3	-0.662847	-0.720015	-0.473289	0.262409	-0.95123	-0.575727	-0.918945	0.771428	0.773884	0.392476	0.393217	0.701431	0.600409	-0.839441	-0.955469	-0.944362	0.932333	0.308914	-0.768568	-0.184237	0.559228	0.874794	0.878621	0.605765	0.879328	0.500292	-0.987637	-0.91015	0.827524	0.396105	-0.732153	-0.970934	0.640781	0.71159	0.850227	0.885327	0.775977	0.120289	0.946511	0.703816	-0.738742	0.708643	0.922537	0.948961	0.838594	0.810457	-0.295674	0.00409835
	SLC5A4	0.674415	0.259317	0.722718	-0.647929	0.834605	0.0726275	0.77111	-0.495017	-0.815654	-0.0674771	-0.310777	-0.755197	-0.750153	0.763317	0.713799	0.840947	-0.865812	-0.426588	0.525371	0.165299	-0.620559	-0.944298	-0.640869	-0.661291	-0.847787	-0.410424	0.869453	0.930471	-0.548701	-0.679851	0.798735	0.896191	-0.633749	-0.294954	-0.489606	-0.597659	-0.358151	0.187914	-0.696849	-0.407867	0.560714	-0.434901	-0.641077	-0.838513	-0.605741	-0.933637	0.212552	-0.0978953
	SLC5A5	0.439385	0.0677653	0.822634	-0.55457	0.747446	0.128559	0.792898	-0.678321	-0.729641	0.119506	-0.227751	-0.45652	-0.488962	0.711125	0.479941	0.618349	-0.643101	-0.210819	0.507987	-0.226134	-0.243141	-0.729054	-0.518263	-0.231729	-0.540321	-0.381705	0.662831	0.701951	-0.392726	-0.587599	0.459261	0.648111	-0.508279	-0.109931	-0.341452	-0.596144	-0.28429	0.25931	-0.490932	-0.390585	0.655284	-0.320199	-0.515239	-0.776549	-0.73966	-0.723101	0.29226	0.385767
	SLC5A6	-0.366295	-0.14346	-0.195981	0.211499	-0.453415	-0.0510893	-0.174394	0.0107652	0.199765	0.254517	0.124308	0.139961	0.0220986	-0.0768342	-0.303938	-0.341116	0.652286	0.894361	0.0513425	0.254583	0.656857	0.27858	0.290345	0.591072	0.533799	-0.298973	-0.372146	-0.280457	0.613914	0.00466683	-0.264911	-0.329659	0.122783	0.326368	0.383379	0.33188	0.154038	0.202391	0.143491	-0.367428	0.0596248	0.555766	0.335119	0.44021	0.0527674	0.235807	0.611862	0.642228
	SLC5A7	0.535631	0.227927	0.770778	-0.482683	0.736171	0.146937	0.843516	-0.628532	-0.823116	0.154858	-0.419634	-0.778785	-0.797542	0.886651	0.616031	0.804088	-0.642488	-0.0323459	0.610822	0.261352	-0.218784	-0.884911	-0.584296	-0.418629	-0.665163	-0.666918	0.78696	0.873271	-0.306151	-0.625602	0.759199	0.830569	-0.660922	-0.154101	-0.360119	-0.537723	-0.330693	0.406521	-0.691459	-0.679811	0.653214	-0.221468	-0.551635	-0.739439	-0.731938	-0.917586	0.471793	0.365765
	SLC5A8	0.765667	0.662495	0.485524	-0.348519	0.594287	0.465873	0.640295	-0.546423	-0.807673	-0.141343	0.0616227	-0.659978	-0.739083	0.720904	0.72912	0.518591	-0.471072	0.0380458	0.903836	0.535419	-0.166837	-0.52104	-0.314022	-0.0142274	-0.637078	-0.844476	0.553491	0.742468	-0.266518	-0.44368	0.560841	0.631269	-0.842652	-0.225922	-0.349261	-0.452954	-0.406033	-0.00243669	-0.803524	-0.837161	0.790445	0.0021912	-0.448597	-0.556059	-0.567727	-0.659561	0.753739	0.225755
	SLC5A9	0.775404	0.468062	0.523361	-0.146968	0.596744	0.211135	0.503425	-0.133183	-0.698973	0.127	-0.510691	-0.90286	-0.805921	0.697695	0.586613	0.749163	-0.70826	-0.599499	0.380153	0.665026	-0.343523	-0.596994	-0.308495	-0.722709	-0.876903	-0.610223	0.62768	0.743411	-0.351438	-0.0949857	0.921251	0.728152	-0.751923	-0.180894	-0.297847	-0.272061	-0.141466	0.348053	-0.5927	-0.373915	0.170511	-0.161716	-0.346032	-0.507649	-0.255019	-0.781146	-0.129368	-0.2875
	SLC6A1	-0.964088	-0.644121	-0.693005	0.409588	-0.790134	-0.411209	-0.723481	0.473645	0.945983	0.0458494	0.159861	0.850683	0.858348	-0.83146	-0.798986	-0.72905	0.776068	0.450045	-0.797384	-0.521935	0.376754	0.66966	0.379177	0.379493	0.927032	0.793254	-0.715911	-0.897301	0.451334	0.382648	-0.809623	-0.801676	0.963308	0.241976	0.414734	0.509691	0.336904	-0.13296	0.81617	0.640369	-0.651016	0.156106	0.508448	0.724984	0.544766	0.85221	-0.348102	0.0401745
	SLC6A11	0.254393	0.678778	0.118164	0.155559	0.768349	0.669748	0.77686	-0.747501	-0.386962	-0.490309	-0.568365	-0.406836	-0.201261	0.617536	0.777926	0.832611	-0.756414	-0.166563	0.508858	-0.0377601	-0.402678	-0.659341	-0.949005	-0.599784	-0.595258	-0.205076	0.857199	0.5889	-0.866486	-0.0444479	0.475058	0.775608	-0.24411	-0.878085	-0.932607	-0.884088	-0.879559	-0.241266	-0.759567	-0.57311	0.507223	-0.900008	-0.928485	-0.786631	-0.788758	-0.479571	0.0424002	0.0427285
	SLC6A13	-0.349835	0.196541	-0.445956	0.496188	-0.398534	0.355398	-0.208426	-0.109186	0.326896	-0.100895	0.288608	0.416602	0.370277	-0.229237	-0.197169	-0.454631	0.594902	0.722816	0.154013	0.0214061	0.61331	0.543416	0.247294	0.751339	0.548807	-0.141315	-0.431278	-0.45644	0.315	0.347212	-0.533304	-0.44966	0.190192	0.0145556	0.126836	0.131928	-0.105343	-0.244208	0.101472	-0.31488	0.120922	0.303264	0.194646	0.392838	0.00521597	0.533204	0.461588	0.524543
	SLC6A14	0.411293	0.0746439	0.780293	-0.523503	0.685098	0.0688318	0.799437	-0.634595	-0.740945	0.186347	-0.35281	-0.620469	-0.657726	0.792493	0.498564	0.69881	-0.57322	-0.00526256	0.52141	0.0459252	-0.180363	-0.823068	-0.545821	-0.3166	-0.537899	-0.529829	0.705002	0.770535	-0.268968	-0.648643	0.60776	0.723836	-0.536995	-0.0864881	-0.300466	-0.518599	-0.276006	0.395546	-0.561801	-0.558123	0.632322	-0.222086	-0.499736	-0.708911	-0.723521	-0.822911	0.437373	0.437376
	SLC6A15	0.792424	0.54917	0.71509	-0.369903	0.661143	0.516515	0.68681	-0.646272	-0.865261	0.0195667	0.140372	-0.496307	-0.587434	0.715503	0.607888	0.403875	-0.493602	-0.164817	0.890175	0.18426	-0.0279308	-0.379128	-0.186944	0.201026	-0.594855	-0.797719	0.446958	0.649134	-0.275407	-0.341026	0.388439	0.499079	-0.880589	-0.070667	-0.259468	-0.490629	-0.292137	0.050151	-0.652426	-0.67521	0.835696	0.0320262	-0.363025	-0.620582	-0.640213	-0.577482	0.596715	0.405004
	SLC6A16	0.0259821	0.0478023	0.155887	-0.27859	0.179628	-0.0981977	0.392729	-0.295673	-0.30044	0.0246556	-0.271459	-0.499021	-0.561144	0.462611	0.318412	0.448701	-0.0813329	0.616706	0.329017	0.465195	-0.0515662	-0.622669	-0.421858	-0.240898	-0.149839	-0.44306	0.443898	0.488422	0.0756754	-0.599462	0.462996	0.491137	-0.186076	-0.109048	-0.150619	-0.169568	-0.25185	0.272697	-0.453271	-0.655749	0.373113	0.00517381	-0.304894	-0.217724	-0.371223	-0.532793	0.708324	0.332855
	SLC6A17	0.487369	0.600616	0.620392	-0.0246063	0.843449	0.704583	0.963486	-0.937629	-0.746182	-0.0547162	-0.444992	-0.537795	-0.454419	0.893363	0.713434	0.764505	-0.672815	-0.0664307	0.787147	-0.00517412	-0.0090582	-0.623526	-0.686737	-0.17375	-0.607188	-0.672086	0.760981	0.69893	-0.574573	-0.167865	0.501292	0.735952	-0.636183	-0.455553	-0.635215	-0.8171	-0.647104	0.112443	-0.770065	-0.805961	0.798825	-0.468162	-0.728849	-0.835901	-0.968393	-0.646423	0.371285	0.579978
	SLC6A18	0.601626	0.812494	0.240001	0.090788	0.542625	0.634495	0.626502	-0.51726	-0.629558	-0.173859	-0.315855	-0.71639	-0.658113	0.73589	0.737301	0.649396	-0.460183	0.0786763	0.774317	0.686807	-0.0594455	-0.480377	-0.452801	-0.246068	-0.620323	-0.827821	0.602778	0.655704	-0.344615	-0.0868649	0.64691	0.667823	-0.708004	-0.436623	-0.493347	-0.475587	-0.541458	0.030488	-0.829022	-0.903966	0.581284	-0.165547	-0.528218	-0.485791	-0.557596	-0.583105	0.513337	0.190215
	SLC6A19	0.706337	0.712601	0.534899	-0.179211	0.938303	0.573923	0.909427	-0.709926	-0.802761	-0.25127	-0.50955	-0.787928	-0.663745	0.888437	0.912878	0.971068	-0.9341	-0.391405	0.722817	0.280577	-0.470854	-0.844806	-0.808164	-0.655944	-0.92002	-0.580765	0.963043	0.909201	-0.768763	-0.281915	0.815088	0.967804	-0.706286	-0.630839	-0.779093	-0.815195	-0.683895	0.0216222	-0.913731	-0.690164	0.648907	-0.63467	-0.847766	-0.912473	-0.793314	-0.843033	0.180349	0.00475859
	SLC6A2	0.682791	0.850861	0.206688	-0.0822532	0.633311	0.586507	0.635557	-0.501016	-0.656864	-0.370301	-0.221166	-0.726594	-0.673543	0.698109	0.859483	0.711817	-0.607176	-0.055312	0.793372	0.647301	-0.348302	-0.600708	-0.563236	-0.391993	-0.737312	-0.699405	0.715828	0.752924	-0.509779	-0.24143	0.69054	0.76819	-0.697248	-0.569716	-0.621195	-0.564493	-0.629415	-0.136639	-0.906817	-0.828817	0.617453	-0.321489	-0.651275	-0.590407	-0.546462	-0.64367	0.498308	-0.0558338
	SLC6A20	0.586084	0.578702	0.568585	-0.185588	0.834591	0.458993	0.916607	-0.711824	-0.793404	-0.0774782	-0.589393	-0.850162	-0.762348	0.947589	0.819451	0.962905	-0.774581	-0.0997026	0.705892	0.398185	-0.284248	-0.888522	-0.77476	-0.588822	-0.796812	-0.706407	0.92545	0.907595	-0.551131	-0.376818	0.848322	0.952765	-0.683813	-0.487122	-0.641277	-0.708986	-0.602418	0.224947	-0.884066	-0.824307	0.654821	-0.463395	-0.760383	-0.817621	-0.811051	-0.892922	0.370114	0.236076
	SLC6A3	0.892916	0.632035	0.44672	-0.408702	0.668545	0.445808	0.437343	-0.333285	-0.688178	-0.344537	0.276044	-0.375432	-0.394832	0.405967	0.670468	0.364603	-0.709316	-0.717187	0.656991	0.0950926	-0.546729	-0.307143	-0.199675	-0.142566	-0.764567	-0.347055	0.452228	0.579594	-0.591987	-0.218563	0.364729	0.476711	-0.727886	-0.308981	-0.426409	-0.487712	-0.317016	-0.329544	-0.576959	-0.214533	0.547013	-0.265928	-0.420949	-0.618244	-0.326061	-0.439886	0.102411	-0.350291
	SLC6A4	0.674681	0.379999	0.802973	-0.36722	0.898052	0.308297	0.899997	-0.6436	-0.86542	0.0772656	-0.534942	-0.805992	-0.736317	0.916474	0.716077	0.916352	-0.87603	-0.427388	0.589068	0.170744	-0.356704	-0.87434	-0.658643	-0.60697	-0.860284	-0.587149	0.881367	0.906312	-0.562115	-0.411058	0.827933	0.90507	-0.721243	-0.309545	-0.524727	-0.66969	-0.407387	0.322673	-0.730185	-0.54862	0.583982	-0.442181	-0.661001	-0.87717	-0.751573	-0.926402	0.127687	0.155597
	SLC6A5	0.429704	0.0894157	0.744448	-0.404874	0.645793	0.0179665	0.761737	-0.495202	-0.727288	0.285444	-0.576037	-0.798998	-0.78637	0.843116	0.491815	0.805423	-0.591002	-0.0585815	0.420893	0.295376	-0.168848	-0.869079	-0.542897	-0.54022	-0.61623	-0.597879	0.7404	0.808634	-0.22012	-0.542879	0.800832	0.791275	-0.564422	-0.0752864	-0.270007	-0.420917	-0.213091	0.553727	-0.571131	-0.566764	0.457516	-0.190746	-0.459437	-0.643885	-0.623393	-0.903455	0.294346	0.324158
	SLC6A6	-0.0113437	-0.0323208	0.0257846	-0.489032	0.0344566	0.035961	0.0375277	-0.310772	-0.0542529	-0.357201	0.785435	0.443942	0.238324	-0.176176	0.0619978	-0.338868	0.125737	0.317662	0.350622	-0.504606	-0.117784	0.0760507	0.028028	0.657798	0.231273	0.132408	-0.109737	-0.0493265	-0.0384155	-0.499842	-0.504906	-0.170745	0.0461195	-0.00387077	-0.0342927	-0.191337	-0.16289	-0.497296	-0.0377352	-0.0639067	0.545037	0.0328793	-0.0833637	-0.113314	-0.202141	0.181862	0.65026	0.240095
	SLC6A7	0.326946	0.447755	0.0915629	-0.103488	0.206555	0.541456	0.158456	-0.419666	-0.238721	-0.348103	0.663669	0.294527	0.186995	0.013385	0.246489	-0.242749	-0.043064	-0.0166837	0.590295	-0.312567	0.0504687	0.264742	0.0973128	0.701068	-0.0236084	-0.185021	-0.0870481	-0.0137883	-0.215713	-0.0114704	-0.391006	-0.124793	-0.302539	-0.131155	-0.170024	-0.311757	-0.271385	-0.536073	-0.214314	-0.230744	0.599923	0.0157941	-0.13234	-0.206358	-0.289693	0.194209	0.449435	0.245153
	SLC6A8	-0.468535	-0.673888	-0.244586	-0.2663	-0.612137	-0.541626	-0.648034	0.424864	0.514064	0.0735922	0.76257	0.783086	0.584148	-0.748152	-0.671788	-0.856015	0.643918	0.232223	-0.44737	-0.568342	0.163285	0.592828	0.622768	0.701108	0.714042	0.592	-0.732811	-0.646374	0.508049	-0.120174	-0.80478	-0.768355	0.532742	0.535129	0.593595	0.513771	0.52147	-0.200925	0.719678	0.650474	-0.263598	0.448989	0.602611	0.551597	0.521791	0.638674	0.0329206	0.000856136
	SLC6A9	-0.599258	-0.95691	-0.158916	-0.0909334	-0.806821	-0.845826	-0.743062	0.715185	0.568716	0.578089	0.270564	0.47939	0.330374	-0.642101	-0.917282	-0.742334	0.787408	0.304386	-0.770395	-0.180129	0.432179	0.529371	0.757006	0.40522	0.74732	0.43297	-0.788889	-0.654214	0.866569	0.0161325	-0.493403	-0.752696	0.54923	0.843936	0.900097	0.854022	0.861656	0.392734	0.890317	0.676131	-0.656469	0.717831	0.866977	0.782715	0.724131	0.482616	-0.200164	0.0721733
	SLC7A11	-0.613425	-0.689081	-0.612146	0.106487	-0.84933	-0.686686	-0.959429	0.886897	0.828646	0.0948388	0.393468	0.673803	0.617468	-0.941298	-0.80614	-0.808451	0.693006	0.0367153	-0.879413	-0.219723	0.0850098	0.691171	0.674593	0.220599	0.698985	0.792379	-0.805139	-0.803239	0.546262	0.266713	-0.622574	-0.813131	0.75242	0.459686	0.631142	0.782018	0.651059	-0.106027	0.876841	0.907705	-0.841641	0.393628	0.734244	0.830021	0.92879	0.742071	-0.505017	-0.487181
	SOD3	0.692384	0.545212	0.708467	-0.187075	0.905986	0.464682	0.916142	-0.669086	-0.847898	0.0189245	-0.617292	-0.844659	-0.730519	0.949336	0.780115	0.961029	-0.885316	-0.414965	0.638621	0.279379	-0.308411	-0.832745	-0.696508	-0.6346	-0.891683	-0.657193	0.902911	0.896328	-0.615007	-0.256725	0.861155	0.928309	-0.749668	-0.418775	-0.607509	-0.707052	-0.500343	0.277938	-0.803422	-0.645001	0.575271	-0.486114	-0.710059	-0.868992	-0.772604	-0.896675	0.104551	0.148842
	SQSTM1	-0.136675	0.424309	-0.398974	0.529472	-0.25272	0.523073	-0.109259	-0.163228	0.184087	-0.177656	0.246033	0.266572	0.252594	-0.106019	-0.0176266	-0.321006	0.42498	0.551498	0.299075	0.158358	0.521744	0.483949	0.183504	0.646978	0.340839	-0.272668	-0.309251	-0.322134	0.167261	0.407575	-0.384437	-0.313408	0.00515216	-0.106029	-0.00279663	0.0274092	-0.206463	-0.295788	-0.0659072	-0.413037	0.193134	0.228085	0.0857389	0.273312	-0.0553424	0.428291	0.430916	0.417465
	SRXN1	0.720621	0.0575569	0.930359	-0.547118	0.684662	-0.0313306	0.620799	-0.293682	-0.826136	0.368208	-0.338239	-0.737811	-0.74776	0.724591	0.417801	0.646145	-0.712107	-0.622365	0.354246	0.169938	-0.29248	-0.672852	-0.243228	-0.483924	-0.768817	-0.507912	0.585438	0.758936	-0.258127	-0.421183	0.749783	0.655799	-0.733098	0.11804	-0.117252	-0.308948	0.0446131	0.512682	-0.410759	-0.202165	0.340909	-0.0828906	-0.267149	-0.641353	-0.407047	-0.847078	-0.0490459	0.0239371
	TGFA	-0.842468	-0.463845	-0.591596	0.481235	-0.599469	-0.141788	-0.573042	0.263359	0.842479	-0.0413493	0.189189	0.919273	0.962889	-0.753596	-0.683349	-0.687679	0.614432	0.248465	-0.646666	-0.738267	0.374658	0.716023	0.30773	0.466259	0.824703	0.7756	-0.650744	-0.874913	0.229678	0.516532	-0.879333	-0.770763	0.860682	0.112236	0.250625	0.294193	0.191507	-0.268471	0.735345	0.620984	-0.49663	-0.00817199	0.373425	0.541663	0.364319	0.879992	-0.433623	0.107697
	TGFB1	-0.29247	-0.714616	-0.0857314	0.0332519	-0.792477	-0.669574	-0.780016	0.813919	0.41466	0.672079	0.308538	0.31416	0.172428	-0.560622	-0.854897	-0.762127	0.754705	0.0845589	-0.635731	0.120028	0.53293	0.68221	0.973767	0.466543	0.575364	0.160005	-0.865684	-0.619778	0.914806	0.244981	-0.370367	-0.771201	0.245032	0.931826	0.983974	0.951591	0.963119	0.443165	0.823025	0.606348	-0.677373	0.918375	0.990984	0.834387	0.827492	0.457474	-0.264928	-0.0145646
	TGFB2	-0.643188	-0.771969	-0.553844	-0.0231556	-0.762176	-0.815579	-0.853227	0.851236	0.778784	0.0949557	0.233016	0.533227	0.487578	-0.839668	-0.732349	-0.621978	0.581206	0.0748311	-0.911166	-0.181923	-0.0595838	0.43834	0.485608	-0.0205296	0.615101	0.814283	-0.621121	-0.647657	0.489882	0.0699362	-0.450953	-0.630785	0.781119	0.397365	0.551395	0.713964	0.594946	-0.0117585	0.795345	0.865515	-0.831069	0.274936	0.61037	0.722729	0.85184	0.557174	-0.478864	-0.523249
	TGFBR2	-0.479376	-0.849426	-0.225809	-0.00223979	-0.873027	-0.812857	-0.85835	0.875936	0.571733	0.587507	0.298524	0.412863	0.275579	-0.684351	-0.918147	-0.787944	0.807672	0.182221	-0.78268	0.0282101	0.436277	0.641596	0.897094	0.38089	0.684039	0.365477	-0.867628	-0.683449	0.911359	0.161298	-0.436306	-0.797592	0.459157	0.878505	0.962476	0.972181	0.942477	0.384669	0.897426	0.708441	-0.767201	0.825451	0.968177	0.884559	0.88396	0.51692	-0.291346	-0.0960731
	TXN	-0.736772	-0.711758	-0.603601	0.127754	-0.941579	-0.613591	-0.918673	0.718743	0.832696	0.158165	0.530883	0.78907	0.660333	-0.915602	-0.874482	-0.948266	0.923179	0.44301	-0.727091	-0.264915	0.374011	0.78372	0.740532	0.597152	0.920439	0.635713	-0.919442	-0.883533	0.734768	0.196519	-0.804671	-0.93004	0.758077	0.563442	0.727775	0.793672	0.629272	-0.0871608	0.879292	0.681844	-0.639435	0.577873	0.793898	0.902876	0.798692	0.829639	-0.128955	-0.0751855
	TXNRD1	-0.725001	-0.72618	-0.505108	0.327608	-0.941486	-0.546979	-0.908451	0.745111	0.822771	0.372305	0.334322	0.746126	0.673168	-0.855385	-0.967926	-0.930286	0.918373	0.292412	-0.811667	-0.263381	0.563647	0.883495	0.830177	0.575315	0.901374	0.564871	-0.975714	-0.944663	0.777832	0.455098	-0.762878	-0.976883	0.705701	0.660057	0.803963	0.846301	0.73749	0.101334	0.96735	0.735893	-0.767612	0.628681	0.887778	0.933804	0.813829	0.846503	-0.372449	0.0118815
	UGT1A1	0.634228	0.326797	0.800681	-0.524984	0.916743	0.304225	0.89126	-0.734188	-0.83733	-0.0630598	-0.274819	-0.58922	-0.571959	0.804907	0.705629	0.784919	-0.86073	-0.408004	0.638189	-0.115136	-0.437983	-0.8261	-0.659714	-0.414356	-0.77062	-0.433549	0.83417	0.847875	-0.626611	-0.543157	0.610166	0.819978	-0.641176	-0.330165	-0.555359	-0.751365	-0.457464	0.120746	-0.68763	-0.464437	0.718968	-0.500435	-0.695821	-0.927731	-0.802787	-0.82146	0.230528	0.183706
	UGT1A6	0.669779	0.511932	0.77979	-0.380419	0.921731	0.529101	0.959783	-0.875559	-0.887521	-0.0792901	-0.235596	-0.586657	-0.576456	0.884613	0.764858	0.757382	-0.787066	-0.240346	0.828214	-0.0364304	-0.247008	-0.736225	-0.63878	-0.206588	-0.73389	-0.633153	0.803463	0.83134	-0.596758	-0.443836	0.558206	0.794954	-0.744472	-0.363982	-0.584081	-0.803268	-0.553944	0.0803816	-0.785829	-0.69143	0.870917	-0.425995	-0.714588	-0.920789	-0.915524	-0.774319	0.425787	0.400462
[truncated: 82 more columns]

## Sheet: Table S8 CORRELATION FRONTAL
	pvalue
		ABCC2	ABCC3	ABCC4	ABCC5	ADH7	AGER	ALDH3A1	BLVRB	CBR1	CBR3	CES2	CES3	CES4A	CES5A	CYP2A6	CYP4A11	DNAJB1	EGR1	EPHA2	EPHA3	FGF13	FTH1	FTL	G6PD	GCLC	GCLM	GGT1	GPX2	GPX3	GSR	GSTA1	GSTA3	GSTA4	GSTM1	GSTM2	GSTM3	GSTM4	GSTM5	GSTP1	GSTT2	HBEGF	HGF	HMOX1	HSP90AA1	HSP90AB1	KEAP1	MAFF	MAFG
	ABCC2		0.533912	0.236153	0.0133783	0.0270996	0.058947	0.15413	0.0112704	0.0333763	0.890111	0.531384	0.319301	0.395829	0.405643	0.0368883	0.824891	0.201784	0.878745	0.00153366	0.0832229	0.011521	0.0374921	0.0889839	0.325448	0.00690005	0.156632	0.0324194	0.00846498	0.218183	0.880657	0.789663	0.0110434	0.0155653	0.114208	0.0855083	0.30288	0.0126109	0.229217	0.573136	0.0959237	0.277831	0.224694	0.702776	0.0185461	0.00852113	0.0471271	0.0625468	0.546947
	ABCC3	0.533912		0.787231	0.632462	0.531014	0.79016	0.770567	0.522476	0.722658	0.811076	0.525694	0.601193	0.139091	0.9794	0.642134	0.0865328	0.468353	0.580192	0.283322	0.417984	0.81001	0.781136	0.370499	0.821997	0.961796	0.511138	0.0744194	0.62614	0.503364	0.960907	0.576135	0.389132	0.72819	0.579344	0.586691	0.326968	0.958493	0.574701	0.314424	0.698084	0.195082	0.290418	0.366987	0.796502	0.820137	0.258046	0.979183	0.192915
	ABCC4	0.236153	0.787231		0.130949	0.134894	0.653238	0.216834	0.401596	0.365789	0.116909	0.128581	0.45361	0.701967	0.0263638	0.0146996	0.960866	0.0226503	0.19919	0.3223	0.0292562	0.0219914	0.221772	0.194625	0.738188	0.294817	0.0920821	0.363334	0.0372515	0.0345765	0.611112	0.363317	0.0254669	0.0690502	0.81795	0.862487	0.253817	0.0835446	0.327827	0.754948	0.0510674	0.879832	0.894671	0.519224	0.0167083	0.0610719	0.635441	0.476897	0.210471
	ABCC5	0.0133783	0.632462	0.130949		0.0483894	0.0328748	0.0128738	0.00161331	0.00255821	0.636853	0.485947	0.0517585	0.171454	0.333818	0.0153087	0.930127	0.183978	0.795917	0.0289395	0.116107	0.0036337	0.00234685	0.0375563	0.0665364	0.00368763	0.0302042	0.0573314	0.00286745	0.0809633	0.545213	0.856277	0.0142462	0.0013292	0.0936209	0.0718238	0.429712	0.0544968	0.338627	0.215153	0.0866004	0.229914	0.258186	0.923638	0.00347577	0.00115075	0.0216893	0.0200607	0.328431
	ADH7	0.0270996	0.531014	0.134894	0.0483894		0.272294	0.177785	0.0851051	0.140202	0.53066	0.925761	0.144693	0.235264	0.328798	0.106472	0.928683	0.215164	0.99151	0.00626396	0.284136	0.0227071	0.0921008	0.162936	0.647788	0.0414501	0.22373	0.105752	0.00490031	0.261718	0.450507	0.339699	0.0119721	0.0380846	0.274863	0.163551	0.439782	0.13061	0.432097	0.594551	0.00369418	0.540125	0.365328	0.813167	0.0512054	0.00965116	0.287375	0.0282241	0.508095
	AGER	0.058947	0.79016	0.653238	0.0328748	0.272294		0.287883	0.00265317	0.000652005	0.37949	0.927689	0.333577	0.550244	0.757646	0.105002	0.648356	0.404338	0.780461	0.0869806	0.312531	0.10012	0.0529029	0.0902534	0.152713	0.0479561	0.278969	0.286234	0.164307	0.510244	0.338623	0.530677	0.13818	0.170598	0.337861	0.235388	0.253018	0.0987016	0.930169	0.0709743	0.645815	0.0262184	0.0827737	0.697087	0.101045	0.108788	0.0425186	0.0842899	0.84571
	ALDH3A1	0.15413	0.770567	0.216834	0.0128738	0.177785	0.287883		0.0722871	0.090691	0.22051	0.380626	0.00700398	0.0591714	0.162985	0.163321	0.773826	0.437116	0.438641	0.210186	0.366134	0.079375	0.0160777	0.135636	0.0153919	0.0367387	0.0192787	0.0919774	0.0360104	0.0541914	0.617997	0.587581	0.16693	0.00525521	0.0258045	0.0353016	0.846734	0.353645	0.145141	0.401199	0.0947139	0.629712	0.50107	0.490498	0.0693654	0.0274999	0.0616613	0.0539755	0.0954623
	BLVRB	0.0112704	0.522476	0.401596	0.00161331	0.0851051	0.00265317	0.0722871		0.000150244	0.811112	0.799435	0.102004	0.195796	0.790839	0.0557446	0.718473	0.388367	0.579874	0.0154882	0.2117	0.0308245	0.0141717	0.0834204	0.0887172	0.00804502	0.14848	0.0623189	0.0307402	0.31159	0.362841	0.780998	0.0419965	0.0286372	0.100937	0.0586812	0.356635	0.0838689	0.576179	0.181631	0.252142	0.0543647	0.153079	0.876554	0.0342202	0.0190174	0.00627463	0.022011	0.613491
	CBR1	0.0333763	0.722658	0.365789	0.00255821	0.140202	0.000652005	0.090691	0.000150244		0.772059	0.835691	0.130136	0.315565	0.845081	0.0422235	0.699433	0.287484	0.765924	0.0531592	0.216647	0.0294358	0.0108688	0.0471496	0.0759096	0.0143363	0.112382	0.162134	0.0485164	0.259497	0.341765	0.828186	0.0569841	0.0451259	0.202977	0.137527	0.313294	0.0767896	0.782431	0.0752543	0.339026	0.0617838	0.126131	0.806449	0.0286674	0.0264495	0.0215479	0.0319311	0.759648
	CBR3	0.890111	0.811076	0.116909	0.636853	0.53066	0.37949	0.22051	0.811112	0.772059		0.200128	0.417634	0.582187	0.00352054	0.596845	0.333129	0.376663	0.73367	0.987015	0.588891	0.465573	0.567666	0.630762	0.708265	0.693352	0.18864	0.679432	0.344953	0.0823357	0.484678	0.136021	0.594528	0.272172	0.587353	0.743389	0.516791	0.821328	0.112544	0.672254	0.116741	0.127437	0.563777	0.682182	0.446674	0.403088	0.85452	0.779665	0.0888104
	CES2	0.531384	0.525694	0.128581	0.485947	0.925761	0.927689	0.380626	0.799435	0.835691	0.200128		0.945184	0.815429	0.0560734	0.201567	0.759003	0.420809	0.536154	0.816533	0.0421046	0.379877	0.705768	0.818628	0.657776	0.787934	0.374429	0.294727	0.418698	0.216031	0.0560327	0.633345	0.362903	0.296035	0.625578	0.921285	0.552744	0.326628	0.0653203	0.460748	0.574642	0.779336	0.314887	0.822484	0.271476	0.514357	0.490008	0.690626	0.0544865
	CES3	0.319301	0.601193	0.45361	0.0517585	0.144693	0.333577	0.00700398	0.102004	0.130136	0.417634	0.945184		0.00825044	0.496056	0.401969	0.7574	0.819818	0.240861	0.222299	0.807245	0.219456	0.0731559	0.318646	0.064559	0.105115	0.153343	0.155955	0.101977	0.295315	0.154309	0.34028	0.281676	0.0650205	0.0644536	0.0401007	0.744551	0.760333	0.476907	0.340591	0.123058	0.446578	0.509007	0.471348	0.236249	0.0902956	0.119396	0.0289816	0.20071
	CES4A	0.395829	0.139091	0.701967	0.171454	0.235264	0.550244	0.0591714	0.195796	0.315565	0.582187	0.815429	0.00825044		0.658425	0.633293	0.449425	0.633263	0.104912	0.208582	0.824111	0.481953	0.350316	0.903179	0.226437	0.322054	0.571237	0.0472564	0.236988	0.756775	0.28145	0.661956	0.381753	0.187363	0.0555939	0.0444936	0.813195	0.950717	0.352787	0.943736	0.232189	0.324676	0.990455	0.155332	0.499691	0.279501	0.0878109	0.174936	0.0838441
	CES5A	0.405643	0.9794	0.0263638	0.333818	0.328798	0.757646	0.162985	0.790839	0.845081	0.00352054	0.0560734	0.496056	0.658425		0.209847	0.312629	0.142598	0.540773	0.600501	0.167728	0.164768	0.336612	0.367606	0.624001	0.391883	0.0894471	0.373451	0.12809	0.0227065	0.286899	0.377025	0.233528	0.0950224	0.461825	0.622036	0.994931	0.297889	0.0357125	0.721968	0.0632683	0.305366	0.730306	0.768521	0.145881	0.169904	0.780003	0.656389	0.0740683
	CYP2A6	0.0368883	0.642134	0.0146996	0.0153087	0.106472	0.105002	0.163321	0.0557446	0.0422235	0.596845	0.201567	0.401969	0.633293	0.209847		0.848174	0.030293	0.396218	0.0924778	0.00403221	0.00120374	0.0639168	0.0694267	0.392637	0.0817401	0.0745803	0.170905	0.0129654	0.0693977	0.851762	0.95961	0.00217347	0.02583	0.534814	0.530809	0.0813531	0.00488953	0.431255	0.393993	0.141519	0.401339	0.597497	0.515343	0.000264512	0.0159833	0.169411	0.247023	0.401107
	CYP4A11	0.824891	0.0865328	0.960866	0.930127	0.928683	0.648356	0.773826	0.718473	0.699433	0.333129	0.759003	0.7574	0.449425	0.312629	0.848174		0.476762	0.97075	0.781254	0.872225	0.885317	0.588283	0.396011	0.671725	0.567221	0.329061	0.730463	0.881153	0.263896	0.373788	0.852836	0.734436	0.683124	0.58914	0.713796	0.220601	0.690741	0.293518	0.954117	0.728711	0.106173	0.436413	0.659559	0.907447	0.774455	0.692484	0.84229	0.869527
	DNAJB1	0.201784	0.468353	0.0226503	0.183978	0.215164	0.404338	0.437116	0.388367	0.287484	0.376663	0.420809	0.819818	0.633263	0.142598	0.030293	0.476762		0.103709	0.404236	0.0947016	0.0240632	0.126593	0.0233947	0.704768	0.176642	0.0512272	0.813314	0.0876326	0.0224808	0.671712	0.510355	0.0827145	0.136462	0.985699	0.993194	0.296008	0.0179494	0.644877	0.321602	0.170222	0.799425	0.414114	0.218506	0.0240603	0.0734857	0.848963	0.37877	0.919193
	EGR1	0.878745	0.580192	0.19919	0.795917	0.99151	0.780461	0.438641	0.579874	0.765924	0.73367	0.536154	0.240861	0.104912	0.540773	0.396218	0.97075	0.103709		0.708623	0.308181	0.608985	0.775252	0.71062	0.264152	0.658593	0.864801	0.399197	0.919986	0.570944	0.288401	0.713557	0.599373	0.844279	0.0735128	0.0660609	0.176612	0.377274	0.644824	0.952425	0.921436	0.483346	0.653519	0.0300072	0.574504	0.972035	0.267399	0.44607	0.669112
	EPHA2	0.00153366	0.283322	0.3223	0.0289395	0.00626396	0.0869806	0.210186	0.0154882	0.0531592	0.987015	0.816533	0.222299	0.208582	0.600501	0.0924778	0.781254	0.404236	0.708623		0.184926	0.0366805	0.0992735	0.230436	0.500919	0.0276475	0.35423	0.0202121	0.0150569	0.464998	0.546269	0.986647	0.012586	0.0454408	0.140904	0.0775224	0.287559	0.0787462	0.371768	0.671379	0.0717948	0.176212	0.314736	0.59837	0.0615777	0.0218812	0.0608765	0.0475875	0.541433
	EPHA3	0.0832229	0.417984	0.0292562	0.116107	0.284136	0.312531	0.366134	0.2117	0.216647	0.588891	0.0421046	0.807245	0.824111	0.167728	0.00403221	0.872225	0.0947016	0.308181	0.184926		0.036919	0.295641	0.308822	0.695127	0.290768	0.251446	0.15048	0.081028	0.173352	0.330257	0.662262	0.0193401	0.103809	0.669928	0.770334	0.0557656	0.0151925	0.256607	0.962006	0.286896	0.550303	0.90787	0.689479	0.0208639	0.117872	0.245269	0.696692	0.275192
	FGF13	0.011521	0.81001	0.0219914	0.0036337	0.0227071	0.10012	0.079375	0.0308245	0.0294358	0.465573	0.379877	0.219456	0.481953	0.164768	0.00120374	0.885317	0.0240632	0.608985	0.0366805	0.036919		0.0127189	0.0193132	0.294728	0.0136049	0.026408	0.139966	0.000460183	0.0332503	0.878767	0.664178	0.00116834	0.00365413	0.317488	0.27556	0.236428	0.0062764	0.345605	0.308704	0.0356091	0.503291	0.329657	0.726735	1.2838e-05	0.000360941	0.161248	0.0666891	0.435246
	FTH1	0.0374921	0.781136	0.221772	0.00234685	0.0921008	0.0529029	0.0160777	0.0141717	0.0108688	0.567666	0.705768	0.0731559	0.350316	0.336612	0.0639168	0.588283	0.126593	0.775252	0.0992735	0.295641	0.0127189		0.00295318	0.0313182	0.000435073	0.00424478	0.222366	0.0143928	0.0323521	0.499794	0.700825	0.0823064	0.00465359	0.0962396	0.0711453	0.793426	0.0748073	0.396962	0.0941898	0.113728	0.480331	0.0762837	0.99214	0.0149445	0.00300003	0.0888279	0.00733637	0.590579
	FTL	0.0889839	0.370499	0.194625	0.0375563	0.162936	0.0902534	0.135636	0.0834204	0.0471496	0.630762	0.818628	0.318646	0.903179	0.367606	0.0694267	0.396011	0.0233947	0.71062	0.230436	0.308822	0.0193132	0.00295318		0.142693	0.0106554	0.00622811	0.601356	0.0513174	0.0223941	0.676708	0.63365	0.128853	0.0444116	0.389239	0.324831	0.672836	0.0384684	0.655739	0.0522525	0.192278	0.753434	0.0433676	0.529009	0.0234152	0.0184689	0.351925	0.0454731	0.967975
	G6PD	0.325448	0.821997	0.738188	0.0665364	0.647788	0.152713	0.0153919	0.0887172	0.0759096	0.708265	0.657776	0.064559	0.226437	0.624001	0.392637	0.671725	0.704768	0.264152	0.500919	0.695127	0.294728	0.0313182	0.142693		0.0773428	0.0573414	0.328153	0.271888	0.175926	0.522688	0.88128	0.558042	0.0960021	0.0464196	0.0626796	0.634338	0.522418	0.421074	0.167624	0.601125	0.449164	0.245407	0.617555	0.250524	0.179415	0.0572828	0.115738	0.442155
	GCLC	0.00690005	0.961796	0.294817	0.00368763	0.0414501	0.0479561	0.0367387	0.00804502	0.0143363	0.693352	0.787934	0.105115	0.322054	0.391883	0.0817401	0.567221	0.176642	0.658593	0.0276475	0.290768	0.0136049	0.000435073	0.0106554	0.0773428		0.0257846	0.124651	0.00889214	0.0820183	0.514305	0.826177	0.0584765	0.00485195	0.0565387	0.0319326	0.740804	0.0549329	0.315179	0.197518	0.082894	0.413296	0.0579154	0.758857	0.0218796	0.00202238	0.064138	0.00365602	0.635218
	GCLM	0.156632	0.511138	0.0920821	0.0302042	0.22373	0.278969	0.0192787	0.14848	0.112382	0.18864	0.374429	0.153343	0.571237	0.0894471	0.0745803	0.329061	0.0512272	0.864801	0.35423	0.251446	0.026408	0.00424478	0.00622811	0.0573414	0.0257846		0.42129	0.0373015	0.000391793	0.941775	0.499865	0.153847	0.0107187	0.214913	0.240389	0.975887	0.106638	0.264683	0.187928	0.113734	0.960142	0.255562	0.856582	0.0211623	0.0172607	0.295109	0.0895627	0.415545
	GGT1	0.0324194	0.0744194	0.363334	0.0573314	0.105752	0.286234	0.0919774	0.0623189	0.162134	0.679432	0.294727	0.155955	0.0472564	0.373451	0.170905	0.730463	0.813314	0.399197	0.0202121	0.15048	0.139966	0.222366	0.601356	0.328153	0.124651	0.42129		0.0571525	0.498142	0.946513	0.716935	0.0668308	0.0469591	0.0356201	0.0431483	0.529505	0.261598	0.0789937	0.8022	0.144799	0.244302	0.898586	0.192194	0.142055	0.0923984	0.0136188	0.221244	0.0792792
	GPX2	0.00846498	0.62614	0.0372515	0.00286745	0.00490031	0.164307	0.0360104	0.0307402	0.0485164	0.344953	0.418698	0.101977	0.236988	0.12809	0.0129654	0.881153	0.0876326	0.919986	0.0150569	0.081028	0.000460183	0.0143928	0.0513174	0.271888	0.00889214	0.0373015	0.0571525		0.0500611	0.758896	0.536527	0.00188427	0.000578982	0.156934	0.12517	0.406386	0.0345719	0.208455	0.462245	0.00654045	0.536967	0.385136	0.885703	0.0016115	3.51432e-05	0.120523	0.0333807	0.267348
	GPX3	0.218183	0.503364	0.0345765	0.0809633	0.261718	0.510244	0.0541914	0.31159	0.259497	0.0823357	0.216031	0.295315	0.756775	0.0227065	0.0693977	0.263896	0.0224808	0.570944	0.464998	0.173352	0.0332503	0.0323521	0.0223941	0.175926	0.0820183	0.000391793	0.498142	0.0500611		0.715918	0.431698	0.153626	0.0226369	0.364781	0.435034	0.9066	0.098686	0.195793	0.373467	0.0946941	0.662602	0.473829	0.775228	0.0252116	0.0350862	0.494275	0.224326	0.339621
	GSR	0.880657	0.960907	0.611112	0.545213	0.450507	0.338623	0.617997	0.362841	0.341765	0.484678	0.0560327	0.154309	0.28145	0.286899	0.851762	0.373788	0.671712	0.288401	0.546269	0.330257	0.878767	0.499794	0.676708	0.522688	0.514305	0.941775	0.946513	0.758896	0.715918		0.420065	0.906969	0.856542	0.666715	0.396213	0.797392	0.670413	0.278138	0.144848	0.767755	0.261396	0.243548	0.974776	0.990898	0.662133	0.629567	0.12869	0.582807
	GSTA1	0.789663	0.576135	0.363317	0.856277	0.339699	0.530677	0.587581	0.780998	0.828186	0.136021	0.633345	0.34028	0.661956	0.377025	0.95961	0.852836	0.510355	0.713557	0.986647	0.662262	0.664178	0.700825	0.63365	0.88128	0.826177	0.499865	0.716935	0.536527	0.431698	0.420065		0.762333	0.67603	0.852694	0.989466	0.579489	0.783132	0.911793	0.680533	0.159521	0.308651	0.953905	0.74287	0.759061	0.553395	0.417666	0.456067	0.772158
	GSTA3	0.0110434	0.389132	0.0254669	0.0142462	0.0119721	0.13818	0.16693	0.0419965	0.0569841	0.594528	0.362903	0.281676	0.381753	0.233528	0.00217347	0.734436	0.0827145	0.599373	0.012586	0.0193401	0.00116834	0.0823064	0.128853	0.558042	0.0584765	0.153847	0.0668308	0.00188427	0.153626	0.906969	0.762333		0.0186604	0.399859	0.34025	0.0990373	0.0153355	0.369612	0.578181	0.0372313	0.354074	0.591478	0.823841	0.00216203	0.00624245	0.153188	0.136015	0.351834
	GSTA4	0.0155653	0.72819	0.0690502	0.0013292	0.0380846	0.170598	0.00525521	0.0286372	0.0451259	0.272172	0.296035	0.0650205	0.187363	0.0950224	0.02583	0.683124	0.136462	0.844279	0.0454408	0.103809	0.00365413	0.00465359	0.0444116	0.0960021	0.00485195	0.0107187	0.0469591	0.000578982	0.0226369	0.856542	0.67603	0.0186604		0.0588357	0.0612429	0.653369	0.0580564	0.107161	0.447268	0.0231929	0.590281	0.374803	0.690895	0.00386754	0.000386389	0.0633978	0.0371736	0.17354
	GSTM1	0.114208	0.579344	0.81795	0.0936209	0.274863	0.337861	0.0258045	0.100937	0.202977	0.587353	0.625578	0.0644536	0.0555939	0.461825	0.534814	0.58914	0.985699	0.0735128	0.140904	0.669928	0.317488	0.0962396	0.389239	0.0464196	0.0565387	0.214913	0.0356201	0.156934	0.364781	0.666715	0.852694	0.399859	0.0588357		0.000192178	0.564494	0.542824	0.075341	0.822872	0.253004	0.510508	0.39548	0.0636317	0.329987	0.139096	0.0270217	0.0890272	0.207326
	GSTM2	0.0855083	0.586691	0.862487	0.0718238	0.163551	0.235388	0.0353016	0.0586812	0.137527	0.743389	0.921285	0.0401007	0.0444936	0.622036	0.530809	0.713796	0.993194	0.0660609	0.0775224	0.770334	0.27556	0.0711453	0.324831	0.0626796	0.0319326	0.240389	0.0431483	0.12517	0.435034	0.396213	0.989466	0.34025	0.0612429	0.000192178		0.637488	0.526997	0.176142	0.642622	0.205307	0.385005	0.247581	0.100203	0.314279	0.103976	0.0288431	0.0298686	0.343276
	GSTM3	0.30288	0.326968	0.253817	0.429712	0.439782	0.253018	0.846734	0.356635	0.313294	0.516791	0.552744	0.744551	0.813195	0.994931	0.0813531	0.220601	0.296008	0.176612	0.287559	0.0557656	0.236428	0.793426	0.672836	0.634338	0.740804	0.975887	0.529505	0.406386	0.9066	0.797392	0.579489	0.0990373	0.653369	0.564494	0.637488		0.11781	0.755683	0.793889	0.765212	0.212158	0.9176	0.229245	0.219756	0.481611	0.573986	0.966152	0.970601
	GSTM4	0.0126109	0.958493	0.0835446	0.0544968	0.13061	0.0987016	0.353645	0.0838689	0.0767896	0.821328	0.326628	0.760333	0.950717	0.297889	0.00488953	0.690741	0.0179494	0.377274	0.0787462	0.0151925	0.0062764	0.0748073	0.0384684	0.522418	0.0549329	0.106638	0.261598	0.0345719	0.098686	0.670413	0.783132	0.0153355	0.0580564	0.542824	0.526997	0.11781		0.411135	0.446739	0.211433	0.529655	0.310236	0.574217	0.00600832	0.030585	0.251108	0.264502	0.795742
	GSTM5	0.229217	0.574701	0.327827	0.338627	0.432097	0.930169	0.145141	0.576179	0.782431	0.112544	0.0653203	0.476907	0.352787	0.0357125	0.431255	0.293518	0.644877	0.644824	0.371768	0.256607	0.345605	0.396962	0.655739	0.421074	0.315179	0.264683	0.0789937	0.208455	0.195793	0.278138	0.911793	0.369612	0.107161	0.075341	0.176142	0.755683	0.411135		0.385154	0.184219	0.668911	0.816193	0.118679	0.321557	0.26258	0.296367	0.631991	0.0411611
	GSTP1	0.573136	0.314424	0.754948	0.215153	0.594551	0.0709743	0.401199	0.181631	0.0752543	0.672254	0.460748	0.340591	0.943736	0.721968	0.393993	0.954117	0.321602	0.952425	0.671379	0.962006	0.308704	0.0941898	0.0522525	0.167624	0.197518	0.187928	0.8022	0.462245	0.373467	0.144848	0.680533	0.578181	0.447268	0.822872	0.642622	0.793889	0.446739	0.385154		0.826095	0.392765	0.048726	0.238154	0.315179	0.299981	0.544463	0.127196	0.446231
	GSTT2	0.0959237	0.698084	0.0510674	0.0866004	0.00369418	0.645815	0.0947139	0.252142	0.339026	0.116741	0.574642	0.123058	0.232189	0.0632683	0.141519	0.728711	0.170222	0.921436	0.0717948	0.286896	0.0356091	0.113728	0.192278	0.601125	0.082894	0.113734	0.144799	0.00654045	0.0946941	0.767755	0.159521	0.0372313	0.0231929	0.253004	0.205307	0.765212	0.211433	0.184219	0.826095		0.922577	0.637671	0.685424	0.0603028	0.0148114	0.456477	0.0801717	0.224888
	HBEGF	0.277831	0.195082	0.879832	0.229914	0.540125	0.0262184	0.629712	0.0543647	0.0617838	0.127437	0.779336	0.446578	0.324676	0.305366	0.401339	0.106173	0.799425	0.483346	0.176212	0.550303	0.503291	0.480331	0.753434	0.449164	0.413296	0.960142	0.244302	0.536967	0.662602	0.261396	0.308651	0.354074	0.590281	0.510508	0.385005	0.212158	0.529655	0.668911	0.392765	0.922577		0.515073	0.988518	0.49613	0.517899	0.0570126	0.374743	0.971373
	HGF	0.224694	0.290418	0.894671	0.258186	0.365328	0.0827737	0.50107	0.153079	0.126131	0.563777	0.314887	0.509007	0.990455	0.730306	0.597497	0.436413	0.414114	0.653519	0.314736	0.90787	0.329657	0.0762837	0.0433676	0.245407	0.0579154	0.255562	0.898586	0.385136	0.473829	0.243548	0.953905	0.591478	0.374803	0.39548	0.247581	0.9176	0.310236	0.816193	0.048726	0.637671	0.515073		0.831564	0.403807	0.235958	0.453889	0.0493455	0.299749
	HMOX1	0.702776	0.366987	0.519224	0.923638	0.813167	0.697087	0.490498	0.876554	0.806449	0.682182	0.822484	0.471348	0.155332	0.768521	0.515343	0.659559	0.218506	0.0300072	0.59837	0.689479	0.726735	0.99214	0.529009	0.617555	0.758857	0.856582	0.192194	0.885703	0.775228	0.974776	0.74287	0.823841	0.690895	0.0636317	0.100203	0.229245	0.574217	0.118679	0.238154	0.685424	0.988518	0.831564		0.689383	0.952626	0.398305	0.743484	0.261537
	HSP90AA1	0.0185461	0.796502	0.0167083	0.00347577	0.0512054	0.101045	0.0693654	0.0342202	0.0286674	0.446674	0.271476	0.236249	0.499691	0.145881	0.000264512	0.907447	0.0240603	0.574504	0.0615777	0.0208639	1.2838e-05	0.0149445	0.0234152	0.250524	0.0218796	0.0211623	0.142055	0.0016115	0.0252116	0.990898	0.759061	0.00216203	0.00386754	0.329987	0.314279	0.219756	0.00600832	0.321557	0.315179	0.0603028	0.49613	0.403807	0.689383		0.00139074	0.142213	0.1043	0.371472
	HSP90AB1	0.00852113	0.820137	0.0610719	0.00115075	0.00965116	0.108788	0.0274999	0.0190174	0.0264495	0.403088	0.514357	0.0902956	0.279501	0.169904	0.0159833	0.774455	0.0734857	0.972035	0.0218812	0.117872	0.000360941	0.00300003	0.0184689	0.179415	0.00202238	0.0172607	0.0923984	3.51432e-05	0.0350862	0.662133	0.553395	0.00624245	0.000386389	0.139096	0.103976	0.481611	0.030585	0.26258	0.299981	0.0148114	0.517899	0.235958	0.952626	0.00139074		0.11112	0.0153193	0.373836
	KEAP1	0.0471271	0.258046	0.635441	0.0216893	0.287375	0.0425186	0.0616613	0.00627463	0.0215479	0.85452	0.490008	0.119396	0.0878109	0.780003	0.169411	0.692484	0.848963	0.267399	0.0608765	0.245269	0.161248	0.0888279	0.351925	0.0572828	0.064138	0.295109	0.0136188	0.120523	0.494275	0.629567	0.417666	0.153188	0.0633978	0.0270217	0.0288431	0.573986	0.251108	0.296367	0.544463	0.456477	0.0570126	0.453889	0.398305	0.142213	0.11112		0.136794	0.288384
	MAFF	0.0625468	0.979183	0.476897	0.0200607	0.0282241	0.0842899	0.0539755	0.022011	0.0319311	0.779665	0.690626	0.0289816	0.174936	0.656389	0.247023	0.84229	0.37877	0.44607	0.0475875	0.696692	0.0666891	0.00733637	0.0454731	0.115738	0.00365602	0.0895627	0.221244	0.0333807	0.224326	0.12869	0.456067	0.136015	0.0371736	0.0890272	0.0298686	0.966152	0.264502	0.631991	0.127196	0.0801717	0.374743	0.0493455	0.743484	0.1043	0.0153193	0.136794		0.776048
	MAFG	0.546947	0.192915	0.210471	0.328431	0.508095	0.84571	0.0954623	0.613491	0.759648	0.0888104	0.0544865	0.20071	0.0838441	0.0740683	0.401107	0.869527	0.919193	0.669112	0.541433	0.275192	0.435246	0.590579	0.967975	0.442155	0.635218	0.415545	0.0792792	0.267348	0.339621	0.582807	0.772158	0.351834	0.17354	0.207326	0.343276	0.970601	0.795742	0.0411611	0.446231	0.224888	0.971373	0.299749	0.261537	0.371472	0.373836	0.288384	0.776048
	ME1	0.00335229	0.979062	0.0702021	0.0065112	0.0291413	0.07873	0.102399	0.026956	0.0299059	0.569625	0.467021	0.292021	0.596457	0.210041	0.00754373	0.629664	0.0275441	0.717716	0.0288772	0.0632793	0.000210876	0.00707858	0.00825373	0.263634	0.00351873	0.0249919	0.153989	0.00181616	0.0377795	0.915947	0.814311	0.00683354	0.00485305	0.241864	0.203513	0.325671	0.00247412	0.305552	0.300385	0.0535539	0.535355	0.17829	0.844038	0.000787956	0.000611494	0.151548	0.0497072	0.596719
	MGST2	0.107797	0.663758	0.23857	0.0935427	0.131581	0.0262189	0.604097	0.0571309	0.0323854	0.549236	0.982738	0.585998	0.835888	0.963476	0.0340231	0.364804	0.149305	0.44345	0.0938634	0.149025	0.0520219	0.19311	0.149954	0.733211	0.185711	0.429283	0.458518	0.126268	0.527385	0.471389	0.993916	0.0342413	0.268699	0.974208	0.769468	0.022372	0.0551426	0.666506	0.161092	0.414039	0.105808	0.317577	0.233182	0.0610243	0.117195	0.312929	0.218899	0.797825
	MGST3	0.00723608	0.890668	0.0429934	0.00301904	0.0286953	0.0663763	0.0868383	0.0209361	0.0190193	0.563225	0.438694	0.240379	0.531948	0.215977	0.00208165	0.819281	0.0251506	0.657414	0.0334135	0.0470972	4.87957e-06	0.00741973	0.0105059	0.254736	0.00703743	0.0242661	0.153432	0.00108751	0.03725	0.846656	0.756235	0.00277717	0.00440729	0.291807	0.246138	0.25156	0.00369577	0.373615	0.253882	0.0539696	0.458872	0.23511	0.726284	6.30599e-05	0.000401857	0.141116	0.0534369	0.534956
	NFE2L2	0.729071	0.466031	0.449692	0.51269	0.894719	0.0795968	0.787803	0.256556	0.169788	0.159477	0.126596	0.549504	0.942637	0.164193	0.952732	0.81676	0.987594	0.502259	0.724372	0.536249	0.812074	0.325974	0.303252	0.277012	0.373701	0.701705	0.759441	0.935846	0.919129	0.0595296	0.821662	0.956196	0.905178	0.754738	0.539409	0.976876	0.846899	0.218203	0.0151876	0.666423	0.193381	0.0294099	0.573457	0.855465	0.717359	0.512689	0.21896	0.178707
	NQO1	0.366602	0.226006	0.410878	0.103253	0.398341	0.118902	0.165622	0.158486	0.0731041	0.772101	0.837601	0.239172	0.873838	0.676069	0.230231	0.578076	0.118343	0.87876	0.552315	0.701352	0.127497	0.0166677	0.00395475	0.0852029	0.06812	0.0231366	0.979767	0.210726	0.0773412	0.350556	0.503054	0.388873	0.167475	0.543428	0.446472	0.95382	0.248547	0.895706	0.00290841	0.438209	0.720898	0.0453348	0.383151	0.129867	0.108888	0.487933	0.067286	0.781749
	NRG1	0.00248511	0.2879	0.212471	0.0348526	0.102821	0.175192	0.136985	0.0457976	0.105906	0.696458	0.182161	0.384199	0.31101	0.252658	0.0476515	0.867623	0.34322	0.822009	0.0155818	0.0322537	0.0403375	0.118393	0.270373	0.341042	0.0528656	0.224186	0.00491715	0.0261415	0.246704	0.695178	0.558171	0.0243318	0.0214402	0.0832131	0.104613	0.329993	0.0360966	0.064382	0.983999	0.146433	0.34895	0.621247	0.456306	0.0386013	0.0393772	0.0283968	0.234385	0.215081
	PDGFB	0.0548591	0.531403	0.685195	0.0507901	0.205214	0.0502507	0.125092	0.0383202	0.0390738	0.998281	0.874791	0.238995	0.608954	0.716263	0.270796	0.351876	0.281244	0.546226	0.140284	0.618087	0.105265	0.00504085	0.0107416	0.0592052	0.00237291	0.0554079	0.38386	0.112082	0.162918	0.455257	0.980033	0.283243	0.069518	0.0965389	0.0599316	0.959098	0.132761	0.545285	0.103259	0.321865	0.48617	0.00503938	0.833225	0.129226	0.0501802	0.141365	0.0144177	0.897234
	PGD	0.0506484	0.788118	0.0228128	0.0139703	0.114011	0.182473	0.0586606	0.090506	0.0689133	0.286947	0.255671	0.280553	0.681755	0.0807619	0.00638933	0.513571	0.00933286	0.54552	0.170375	0.0556333	0.00129428	0.00853617	0.00604969	0.181694	0.021868	0.00188806	0.283836	0.00830697	0.00189013	0.870685	0.660501	0.0278983	0.00529194	0.327803	0.343622	0.45674	0.0119599	0.265727	0.269906	0.0758509	0.831174	0.324566	0.675314	0.000627179	0.00414487	0.249379	0.121573	0.427593
	PPARD	0.0124766	0.462206	0.0138692	0.0103328	0.0388029	0.158885	0.110704	0.0493864	0.0612983	0.458271	0.183997	0.298891	0.419622	0.13279	0.000381586	0.916514	0.0603424	0.579974	0.0329067	0.00539263	0.000616837	0.062468	0.104504	0.418961	0.0540434	0.0847877	0.0612285	0.00198192	0.0757245	0.85084	0.87652	0.000151987	0.00810783	0.335295	0.332657	0.136696	0.00843795	0.230731	0.612134	0.0504088	0.448424	0.652779	0.863554	0.000379031	0.00560684	0.125756	0.183388	0.246354
	PRDX1	0.00729238	0.7612	0.102031	0.00015156	0.0327702	0.0219129	0.0509009	0.00260835	0.00225981	0.735681	0.565891	0.12664	0.339715	0.367894	0.00596225	0.971736	0.0877831	0.938759	0.0221752	0.0879762	0.000530412	0.00289283	0.0159869	0.142848	0.00316963	0.0340974	0.10906	0.00211327	0.0776541	0.580349	0.837938	0.00586203	0.00418343	0.19623	0.145284	0.286635	0.0172756	0.458401	0.169823	0.0850308	0.249676	0.186805	0.827052	0.00088581	0.000574043	0.0574652	0.02288	0.526569
	PRDX6	0.00699589	0.785679	0.169586	0.000189376	0.0182625	0.0416685	0.021645	0.00296399	0.00605235	0.633392	0.693913	0.0556197	0.20562	0.349284	0.0348485	0.877974	0.163074	0.752241	0.0152599	0.197005	0.00361934	0.000821608	0.0201357	0.0959243	0.000257036	0.0292535	0.0788734	0.00144451	0.0824927	0.450994	0.709406	0.0179174	0.00149869	0.0816069	0.0476049	0.542452	0.0535134	0.351424	0.201197	0.0480265	0.311614	0.138871	0.860206	0.00687577	0.000189844	0.0474421	0.00375952	0.4669
	PTGR1	0.0323755	0.862695	0.0200922	0.00167493	0.0581487	0.102201	0.0359354	0.0312828	0.0230502	0.390173	0.306272	0.150118	0.413949	0.143437	0.00136003	0.905615	0.0326758	0.669904	0.0838479	0.0438947	0.00011325	0.00715382	0.017455	0.168126	0.0177435	0.00973682	0.159333	0.00175868	0.0162723	0.863967	0.653179	0.00613836	0.00222017	0.285649	0.269623	0.314128	0.0181981	0.33953	0.241065	0.0572953	0.510504	0.37755	0.70756	1.68673e-05	0.000959889	0.134025	0.0748793	0.338169
	RXRA	0.140788	0.716063	0.0628263	0.177575	0.106071	0.835281	0.131029	0.461761	0.528434	0.0458512	0.290424	0.398997	0.689684	0.00736431	0.175903	0.148744	0.0664062	0.707199	0.27248	0.241844	0.0624015	0.108852	0.102957	0.492126	0.0969356	0.0333078	0.330402	0.0393937	0.0114215	0.599338	0.344847	0.142201	0.0333025	0.274381	0.317246	0.956934	0.13081	0.0596589	0.900357	0.0156327	0.442036	0.563984	0.731377	0.075771	0.0430609	0.635098	0.230606	0.301701
	SERPINA1	0.938831	0.422512	0.0580502	0.761758	0.776678	0.913356	0.907115	0.844849	0.911992	0.301529	0.466227	0.846866	0.399778	0.253263	0.24733	0.875479	0.0385962	0.0111144	0.750309	0.328337	0.345199	0.704798	0.35543	0.792547	0.969362	0.323904	0.508108	0.564748	0.171755	0.576313	0.281979	0.460952	0.689215	0.272007	0.255191	0.400335	0.385117	0.817651	0.525065	0.546935	0.432248	0.830038	0.0403178	0.306821	0.571055	0.443638	0.89769	0.948944
	SLC2A1	0.359085	0.214242	0.482186	0.168551	0.450883	0.718174	0.0241743	0.282642	0.417194	0.273574	0.200798	0.0589505	0.0134541	0.241664	0.468784	0.906304	0.855706	0.211604	0.348779	0.447519	0.41909	0.323904	0.83242	0.130793	0.331498	0.335863	0.0270252	0.227101	0.398158	0.984376	0.998947	0.392237	0.104475	0.0258309	0.064531	0.753429	0.805302	0.051472	0.764862	0.278301	0.62606	0.739887	0.107192	0.371504	0.274171	0.0660685	0.39837	0.004922
	SLC2A10	0.328742	0.475854	0.180803	0.0855998	0.526609	0.426339	0.0205789	0.269455	0.213576	0.160562	0.249698	0.195869	0.589854	0.0942112	0.169914	0.277012	0.149658	0.991712	0.642293	0.334655	0.115475	0.0269982	0.0437256	0.0270101	0.093352	0.00076394	0.504586	0.137781	0.00266922	0.857987	0.677695	0.355577	0.0400139	0.20182	0.285139	0.774013	0.242755	0.211817	0.278465	0.280844	0.839234	0.42263	0.993047	0.0837895	0.0900212	0.311492	0.229954	0.315063
	SLC2A11	0.0764171	0.742679	0.0802749	0.0216065	0.0248106	0.448526	0.00578861	0.121732	0.175275	0.106013	0.420389	0.0289693	0.107806	0.0554318	0.117835	0.642869	0.230684	0.732704	0.0888267	0.278382	0.0279304	0.027538	0.117818	0.17816	0.0273572	0.0271824	0.0780193	0.00371133	0.0367396	0.726651	0.300631	0.0569335	0.00158779	0.0665551	0.0628563	0.986496	0.219365	0.0957689	0.622128	0.00262653	0.907342	0.525039	0.51501	0.0365826	0.00513079	0.187795	0.0388309	0.114091
	SLC2A12	0.852102	0.419165	0.0529864	0.372608	0.472212	0.820626	0.180093	0.764974	0.753254	0.0645329	0.155366	0.21668	0.233023	0.0900544	0.277065	0.560985	0.527753	0.683455	0.787606	0.294952	0.344691	0.618061	0.84781	0.668922	0.818959	0.352905	0.40191	0.278605	0.25073	0.853008	0.266932	0.293813	0.270901	0.76263	0.869786	0.72879	0.802374	0.389249	0.890584	0.200695	0.851837	0.281386	0.962705	0.289578	0.374961	0.695668	0.802851	0.0240159
	SLC2A13	0.00873745	0.491675	0.0546293	0.0393476	0.112077	0.246009	0.156575	0.0967278	0.140124	0.457885	0.0844719	0.510774	0.554224	0.100914	0.00929606	0.732219	0.106727	0.691675	0.0524401	0.00380267	0.0119174	0.107566	0.163987	0.428609	0.0711874	0.117001	0.0426493	0.0155523	0.0917722	0.471194	0.756851	0.0101824	0.0158961	0.231997	0.28636	0.233104	0.00721077	0.0741242	0.934822	0.107164	0.596994	0.707151	0.823192	0.00866976	0.0259515	0.113696	0.3213	0.22146
	SLC2A2	0.498251	0.68534	0.288611	0.180954	0.425515	0.0873513	0.525313	0.193625	0.0764425	0.775055	0.825116	0.482028	0.983403	0.952183	0.119437	0.50704	0.134619	0.382142	0.541204	0.435958	0.148771	0.17885	0.0941407	0.471225	0.318987	0.253076	0.938917	0.311765	0.350251	0.32619	0.621081	0.23542	0.413477	0.774232	0.952044	0.212316	0.238848	0.362931	0.0121028	0.648009	0.325324	0.288688	0.0543542	0.141817	0.238704	0.621018	0.274508	0.65744
	SLC2A3	0.441207	0.725879	0.107141	0.831012	0.55132	0.672012	0.977539	0.873508	0.794317	0.28564	0.0713086	0.487657	0.590591	0.0800266	0.268524	0.552941	0.191019	0.135694	0.620852	0.0675647	0.365309	0.997937	0.818268	0.453779	0.889938	0.677596	0.553145	0.418176	0.368744	0.0368883	0.964225	0.273549	0.519378	0.84204	0.684909	0.321834	0.189827	0.187099	0.273169	0.355562	0.439289	0.459422	0.894939	0.345876	0.551664	0.86733	0.641421	0.421283
	SLC2A4	0.583685	0.149144	0.522117	0.165455	0.362309	0.453884	0.0872135	0.205285	0.242561	0.675431	0.741296	0.0150529	0.00430852	0.760743	0.457073	0.171776	0.784679	0.332193	0.363205	0.676881	0.44764	0.395426	0.882382	0.243094	0.478705	0.564582	0.142175	0.295123	0.735708	0.250835	0.627839	0.34894	0.260795	0.254581	0.226991	0.839644	0.96833	0.697343	0.662469	0.376326	0.220473	0.817016	0.575016	0.423197	0.33746	0.130163	0.285578	0.111122
	SLC2A5	0.922368	0.0944026	0.228561	0.825426	0.991354	0.890623	0.999391	0.878114	0.83002	0.533716	0.755437	0.699345	0.180844	0.463268	0.379339	0.502157	0.03448	0.0346964	0.618533	0.556917	0.435149	0.56585	0.184503	0.985466	0.825717	0.255827	0.275376	0.73457	0.165594	0.673691	0.436141	0.71341	0.793422	0.305439	0.30221	0.626527	0.365252	0.640326	0.254212	0.81715	0.413846	0.655705	0.0234086	0.400309	0.643045	0.415651	0.990401	0.573685
	SLC2A6	0.422232	0.636573	0.0069006	0.455826	0.437376	0.971629	0.619918	0.809724	0.792873	0.191357	0.0296422	0.926393	0.889939	0.0428763	0.0663766	0.947759	0.0832252	0.0853369	0.580602	0.0134372	0.1549	0.680143	0.57223	0.793047	0.73362	0.371482	0.477747	0.222031	0.168296	0.147652	0.783162	0.111529	0.292884	0.843179	0.700359	0.172851	0.134829	0.283648	0.659424	0.250099	0.694445	0.432786	0.550851	0.120638	0.31823	0.891598	0.865306	0.230048
	SLC2A8	0.343018	0.576315	0.713065	0.619703	0.915482	0.705418	0.458069	0.58882	0.723771	0.818799	0.696803	0.870831	0.930515	0.615619	0.999599	0.0451409	0.918368	0.31329	0.626109	0.93143	0.767212	0.369936	0.453924	0.25972	0.260535	0.40356	0.497457	0.679237	0.484082	0.595586	0.424439	0.970604	0.422719	0.0904725	0.148636	0.344814	0.557641	0.134428	0.939819	0.823257	0.810706	0.288442	0.175993	0.774628	0.581282	0.394563	0.53061	0.866919
	SLC2A9	0.0281952	0.730833	0.0223863	0.0182553	0.00785388	0.135871	0.183212	0.058397	0.0550649	0.557897	0.593838	0.263262	0.521493	0.257267	0.00494313	0.869618	0.0294264	0.479369	0.0326217	0.0671982	0.00046722	0.048368	0.0476647	0.551428	0.0434749	0.0922921	0.209089	0.00232531	0.0982196	0.700309	0.477575	0.000623942	0.0254559	0.532833	0.419758	0.152142	0.0182789	0.577904	0.322323	0.0275918	0.483886	0.380365	0.568197	0.00201981	0.00347442	0.29359	0.0775198	0.578798
	SLC39A1	0.472712	0.934325	0.729953	0.856287	0.433436	0.489059	0.534231	0.914139	0.668961	0.158816	0.578491	0.784531	0.694593	0.143558	0.941593	0.0820711	0.81211	0.621624	0.553414	0.902423	0.726317	0.704277	0.815726	0.940272	0.501894	0.565002	0.417523	0.476923	0.45127	0.469067	0.654745	0.783572	0.41059	0.228971	0.296826	0.337167	0.769253	0.0346349	0.295246	0.199461	0.241664	0.916582	0.097515	0.805524	0.52937	0.93542	0.65345	0.397194
	SLC39A10	0.00516438	0.697739	0.029278	0.00733805	0.0109768	0.110437	0.121521	0.0334747	0.040602	0.52772	0.417817	0.268402	0.486032	0.189215	0.0023556	0.921396	0.0337913	0.614236	0.0166837	0.0345324	2.02159e-05	0.0257986	0.0360314	0.408604	0.0165147	0.0586805	0.109741	0.000387211	0.0652295	0.896334	0.702804	0.000271113	0.00662985	0.325463	0.270866	0.193814	0.00484292	0.333562	0.409878	0.0280034	0.477076	0.346218	0.800288	0.000302249	0.000713144	0.168427	0.0727236	0.463723
	SLC39A11	0.603619	0.681592	0.917095	0.174398	0.941272	0.0972231	0.152801	0.106294	0.0782662	0.627131	0.941399	0.123971	0.189362	0.673047	0.542781	0.451118	0.795478	0.242913	0.628184	0.835857	0.595604	0.231154	0.51689	0.022059	0.35136	0.435639	0.419623	0.607421	0.744214	0.270938	0.582407	0.717265	0.403979	0.240692	0.23434	0.960891	0.860697	0.95781	0.167153	0.875468	0.0800779	0.500065	0.869437	0.516492	0.503684	0.0541407	0.309091	0.626625
	SLC39A12	0.676973	0.975264	0.138008	0.72689	0.925573	0.465151	0.569699	0.430598	0.557329	0.428963	0.294764	0.383746	0.32682	0.354265	0.465734	0.777061	0.252871	0.00373978	0.597891	0.292959	0.740264	0.570479	0.907959	0.240547	0.43589	0.984094	0.571248	0.956982	0.629261	0.217423	0.584578	0.63637	0.843368	0.103114	0.0684048	0.246314	0.642935	0.878522	0.665822	0.835431	0.404249	0.209176	0.126759	0.67424	0.914799	0.284545	0.292317	0.790589
	SLC39A13	0.742699	0.45642	0.528787	0.553365	0.38567	0.388816	0.618987	0.325166	0.391682	0.434017	0.116019	0.142865	0.112495	0.280966	0.801559	0.235154	0.393828	0.129504	0.358838	0.409866	0.954873	0.654573	0.993382	0.623953	0.567053	0.795241	0.55532	0.735649	0.483189	0.00220494	0.641302	0.829243	0.839097	0.461972	0.251093	0.868459	0.609766	0.496521	0.446748	0.723599	0.151665	0.44602	0.586723	0.928564	0.705689	0.421883	0.172733	0.869957
	SLC39A14	0.160697	0.461679	0.0114167	0.0377906	0.0279175	0.329075	0.112966	0.135994	0.130231	0.324459	0.473852	0.111916	0.235213	0.196805	0.0228207	0.516124	0.131211	0.588799	0.113902	0.114514	0.0157578	0.129112	0.205678	0.546223	0.167471	0.145038	0.193703	0.012512	0.140046	0.609929	0.268161	0.00819506	0.0452498	0.573528	0.490246	0.240557	0.167712	0.578744	0.463289	0.026403	0.537977	0.850659	0.665482	0.0182506	0.0242376	0.335228	0.152702	0.23798
	SLC39A2	0.132836	0.0990104	0.167985	0.059936	0.0250387	0.402047	0.0860322	0.108935	0.18674	0.461923	0.58011	0.0389684	0.0167581	0.35474	0.159528	0.374623	0.662321	0.647458	0.0406638	0.27212	0.105959	0.237808	0.574949	0.503213	0.19354	0.401364	0.0215108	0.0333981	0.460635	0.460171	0.480484	0.0381794	0.064114	0.196377	0.148623	0.476675	0.430114	0.342175	0.902613	0.0362758	0.325029	0.993171	0.524621	0.125047	0.0670107	0.127242	0.132834	0.0932741
	SLC39A3	0.517452	0.324389	0.386454	0.27313	0.992273	0.145845	0.521538	0.324979	0.158383	0.911101	0.559821	0.926742	0.517327	0.759424	0.140439	0.72928	0.0957497	0.355258	0.907683	0.278881	0.2294	0.175545	0.0628632	0.244475	0.338795	0.123949	0.848791	0.502064	0.158443	0.862228	0.703814	0.476362	0.412017	0.955663	0.918408	0.419566	0.135342	0.839935	0.0651161	0.945126	0.653116	0.304079	0.126315	0.168404	0.370621	0.566089	0.615294	0.729617
	SLC39A4	0.312413	0.413482	0.933577	0.070727	0.418223	0.0950491	0.0542197	0.0362958	0.0488892	0.836665	0.966119	0.016377	0.0237521	0.87959	0.47597	0.457017	0.794283	0.106433	0.238777	0.809165	0.393524	0.132673	0.473301	0.0289594	0.158174	0.38143	0.137066	0.289671	0.689383	0.141154	0.879075	0.430165	0.187916	0.0633511	0.04205	0.986677	0.779045	0.734158	0.27329	0.588926	0.0690225	0.426436	0.47871	0.37889	0.244748	0.0151873	0.0893899	0.407686
	SLC39A5	0.0368728	0.503386	0.409809	0.00650248	0.0228224	0.0291768	0.0671828	0.00225429	0.00663127	0.973869	0.859416	0.0275027	0.0872287	0.802907	0.131948	0.608927	0.482618	0.479727	0.0125484	0.437809	0.0490875	0.0244481	0.124437	0.159379	0.0141949	0.195501	0.0868984	0.0252131	0.382394	0.129273	0.705378	0.0524671	0.0401335	0.116591	0.0456783	0.524678	0.221134	0.704356	0.184507	0.116498	0.102658	0.164725	0.799077	0.0712515	0.0178961	0.0416862	0.00264984	0.606979
	SLC39A6	0.0137906	0.565658	0.0354428	0.000479043	0.0192798	0.077357	0.0394324	0.0122617	0.0144299	0.506078	0.396057	0.103389	0.250146	0.21767	0.0024755	0.852123	0.0868909	0.840473	0.0236814	0.0499173	0.000181756	0.0131384	0.0482404	0.217778	0.015079	0.0421824	0.0705271	0.000289613	0.0659426	0.69325	0.678623	0.000916732	0.00210854	0.22469	0.185034	0.250373	0.0272577	0.349519	0.314704	0.0369145	0.330839	0.405276	0.878106	0.000271109	0.000431835	0.0785994	0.0475629	0.301737
	SLC39A7	0.334588	0.19974	0.794955	0.352278	0.259339	0.109677	0.961162	0.157599	0.162822	0.203731	0.540713	0.594917	0.496987	0.373453	0.355455	0.0430334	0.900033	0.983315	0.138837	0.543925	0.417545	0.672613	0.794888	0.921329	0.563573	0.78605	0.41979	0.454552	0.608267	0.198996	0.836601	0.210145	0.722348	0.979039	0.759496	0.0673153	0.492913	0.400587	0.464777	0.739974	0.016604	0.63958	0.592243	0.468325	0.489291	0.341693	0.40001	0.76829
	SLC39A8	0.175416	0.601725	0.862426	0.567068	0.196951	0.442119	0.877613	0.421915	0.532908	0.739555	0.349978	0.864446	0.940515	0.941636	0.85612	0.299546	0.574331	0.688664	0.180343	0.900227	0.477075	0.347364	0.275843	0.898383	0.158829	0.646561	0.685077	0.410561	0.772135	0.562407	0.884674	0.566441	0.514196	0.424481	0.274368	0.897235	0.37128	0.783612	0.648901	0.383864	0.895379	0.0434922	0.648514	0.631972	0.344991	0.743972	0.156912	0.399198
	SLC39A9	0.368316	0.397523	0.936338	0.123425	0.48636	0.147479	0.0747788	0.124943	0.097299	0.872318	0.673714	0.0866783	0.408524	0.879903	0.589905	0.49016	0.600733	0.300318	0.492061	0.874983	0.333651	0.02207	0.0589745	0.00868933	0.0490762	0.0707947	0.662288	0.312276	0.226731	0.203892	0.729792	0.674936	0.17481	0.117942	0.0822348	0.479082	0.580368	0.799909	0.0411512	0.53104	0.587112	0.0314705	0.822888	0.349565	0.179713	0.22811	0.0291239	0.990264
	SLC5A1	0.913728	0.216168	0.857005	0.646486	0.650605	0.51326	0.854175	0.526761	0.476061	0.538877	0.582759	0.361151	0.280905	0.432775	0.731351	0.00219395	0.678723	0.88002	0.679915	0.986178	0.861716	0.976082	0.741194	0.991372	0.882163	0.673603	0.745527	0.837319	0.531735	0.125862	0.679022	0.608137	0.970095	0.763404	0.953816	0.360422	0.733211	0.272727	0.541506	0.944138	0.129719	0.734581	0.589065	0.865433	0.897479	0.641344	0.707465	0.841297
	SLC5A10	0.159077	0.0714171	0.903904	0.140486	0.520812	0.0941696	0.283327	0.0494377	0.094408	0.499728	0.550894	0.308333	0.122814	0.83163	0.31992	0.300204	0.749222	0.285633	0.128845	0.303966	0.414732	0.396669	0.831056	0.247758	0.315432	0.793997	0.0288082	0.358175	0.974592	0.691643	0.206619	0.278364	0.292832	0.141156	0.145612	0.387815	0.465133	0.52013	0.84719	0.822555	0.0134544	0.826792	0.424271	0.373297	0.382624	0.0027923	0.425108	0.356732
	SLC5A11	0.289181	0.619998	0.747025	0.30115	0.0684303	0.264701	0.568193	0.250959	0.247022	0.871493	0.165501	0.311265	0.682866	0.886094	0.590944	0.89626	0.398753	0.864626	0.18524	0.838115	0.270016	0.175928	0.138329	0.707183	0.127663	0.423979	0.835993	0.236932	0.60012	0.0696522	0.245871	0.35447	0.391508	0.641758	0.362923	0.89569	0.470018	0.654576	0.138114	0.207964	0.631525	0.0393174	0.760186	0.397163	0.177815	0.765981	0.0251097	0.458571
	SLC5A12	0.901965	0.104618	0.925699	0.475073	0.958091	0.352322	0.513381	0.332355	0.330131	0.497501	0.815347	0.318128	0.146867	0.515966	0.68426	0.0312893	0.417019	0.408034	0.699134	0.735602	0.924146	0.87549	0.682151	0.420923	0.975186	0.828235	0.351574	0.887838	0.621865	0.418706	0.514086	0.723189	0.815509	0.630558	0.623952	0.523722	0.807043	0.788073	0.730802	0.730544	0.0426995	0.649788	0.858922	0.830786	0.925423	0.155097	0.841544	0.426918
	SLC5A2	5.82771e-05	0.527413	0.153212	0.00237388	0.0266312	0.0418345	0.0840663	0.00435627	0.013703	0.787052	0.444726	0.216798	0.32139	0.34094	0.013583	0.926344	0.159244	0.923068	0.00327	0.0563743	0.00311813	0.0174102	0.0614002	0.226845	0.00430241	0.0921583	0.0293996	0.00262073	0.143903	0.828316	0.878416	0.0044391	0.00486038	0.112532	0.0884336	0.276488	0.0107055	0.239647	0.453032	0.0808704	0.248244	0.255551	0.81099	0.00485581	0.00241366	0.0308858	0.0492023	0.436124
	SLC5A3	0.390265	0.770931	0.152305	0.33519	0.923348	0.341478	0.672897	0.428039	0.325921	0.928444	0.0629353	0.785792	0.681217	0.445917	0.0447477	0.827271	0.16063	0.188819	0.686517	0.0110727	0.210191	0.516892	0.414421	0.674631	0.63725	0.38439	0.583343	0.428772	0.29959	0.24514	0.369902	0.217991	0.405019	0.882248	0.729296	0.0718531	0.0783848	0.653181	0.732106	0.93529	0.569288	0.842732	0.304633	0.130838	0.446593	0.439978	0.8443	0.598347
	SLC5A4	0.235799	0.766647	0.0659194	0.0188136	0.247151	0.133684	0.0446734	0.0899924	0.0389032	0.4262	0.480676	0.124894	0.511643	0.276287	0.0280459	0.982427	0.0635435	0.667439	0.369689	0.19609	0.0224885	0.0149866	0.0196068	0.0891401	0.0759816	0.00774478	0.493115	0.0539666	0.0211813	0.630865	0.504423	0.0985611	0.0383644	0.477505	0.455529	0.522143	0.128465	0.703632	0.0636395	0.212576	0.58623	0.364981	0.421014	0.0140809	0.0315139	0.264392	0.11748	0.49767
	SLC5A5	0.0737813	0.807334	0.258216	0.00248171	0.0800896	0.011886	0.0565918	0.00308343	0.000677206	0.966958	0.965503	0.0492147	0.23136	0.720843	0.0519381	0.652105	0.24308	0.820464	0.0738235	0.312704	0.0233147	0.00767297	0.0383892	0.0900332	0.0178083	0.0769786	0.226821	0.0309151	0.194992	0.197677	0.702329	0.0530377	0.0370192	0.252873	0.158499	0.41294	0.1388	0.872609	0.0457986	0.195301	0.134116	0.148996	0.719916	0.0267447	0.0154268	0.0697626	0.0117569	0.691473
	SLC5A6	0.189577	0.381626	0.503353	0.121784	0.307512	0.626171	0.0153208	0.213706	0.358164	0.256704	0.26217	0.0665718	0.0326514	0.187877	0.446777	0.692511	0.966628	0.178455	0.22014	0.458368	0.310269	0.184576	0.575386	0.0989659	0.152451	0.215001	0.0188812	0.141049	0.276933	0.99461	0.995046	0.339287	0.0489334	0.00243225	0.0143772	0.635919	0.600264	0.0154574	0.82968	0.175178	0.734768	0.895128	0.0610571	0.294525	0.160967	0.0560314	0.233697	0.0266244
	SLC5A7	0.0997375	0.242311	0.0566544	0.0450206	0.00813314	0.465491	0.0665491	0.134967	0.205152	0.251643	0.470475	0.0545199	0.0618915	0.157265	0.0909337	0.641946	0.356397	0.918288	0.0428405	0.190479	0.0418014	0.158756	0.368083	0.526672	0.133078	0.221255	0.0418353	0.00815009	0.225999	0.619236	0.314176	0.0157435	0.0267491	0.23241	0.188439	0.484199	0.275181	0.253042	0.852942	0.00458231	0.572392	0.92261	0.662091	0.0556009	0.0244301	0.212299	0.110313	0.0956745
	SLC5A8	0.795298	0.274567	0.165767	0.255969	0.530788	0.73566	0.104512	0.589118	0.432739	0.113517	0.677846	0.184856	0.714188	0.174736	0.34423	0.496013	0.145681	0.702535	0.99187	0.726814	0.232975	0.113419	0.0879325	0.179954	0.296918	0.0181198	0.932557	0.268462	0.0207335	0.704378	0.125057	0.529678	0.191548	0.671504	0.686416	0.686986	0.572536	0.728308	0.153136	0.263584	0.568601	0.525339	0.522917	0.212478	0.201634	0.883769	0.270909	0.561981
	SLC5A9	0.0194378	0.176268	0.0998102	0.0167851	0.0230997	0.0846928	0.192496	0.0204016	0.0356734	0.897128	0.493622	0.218699	0.220256	0.489409	0.0125134	0.3844	0.267855	0.862317	0.00715686	0.0458207	0.0147023	0.134199	0.265012	0.53745	0.0945627	0.317155	0.0352724	0.0128206	0.372621	0.662444	0.94602	0.000707723	0.0476757	0.363851	0.28511	0.0748501	0.0611745	0.51666	0.58536	0.0985458	0.127156	0.661371	0.938453	0.0180222	0.025554	0.0743305	0.142378	0.351967
	SLC6A1	0.0108148	0.7399	0.0399463	0.000484521	0.0220204	0.108073	0.0199079	0.0183892	0.0234583	0.374111	0.360271	0.0957596	0.270354	0.137833	0.00653248	0.840714	0.0708657	0.919125	0.0319113	0.067836	0.000166245	0.00424288	0.0254213	0.154829	0.00507662	0.0141339	0.0750433	6.53558e-05	0.0267477	0.783635	0.64397	0.00432705	0.000123636	0.145095	0.126735	0.417571	0.025355	0.225142	0.330596	0.0240442	0.489275	0.330482	0.982638	0.000293794	1.90767e-05	0.0858225	0.0344432	0.280166
	SLC6A11	0.667744	0.779504	0.105473	0.881492	0.76947	0.468507	0.923469	0.479978	0.632532	0.214888	0.118767	0.557009	0.412542	0.173574	0.419445	0.920214	0.21822	0.0240125	0.467304	0.260469	0.682397	0.796914	0.91225	0.603673	0.563117	0.628127	0.626208	0.894432	0.335775	0.134884	0.623371	0.709966	0.934013	0.263333	0.153256	0.475923	0.634213	0.813575	0.765175	0.834985	0.293795	0.227696	0.204957	0.572314	0.983389	0.418429	0.332734	0.530923
	SLC6A13	0.68135	0.380739	0.702643	0.451884	0.406236	0.757895	0.08673	0.656636	0.869906	0.149567	0.608268	0.05242	0.0131427	0.280515	0.986108	0.920146	0.624577	0.136286	0.525955	0.952355	0.736322	0.550167	0.927429	0.35176	0.523345	0.534773	0.147871	0.386054	0.584271	0.695329	0.423991	0.704611	0.267059	0.0655146	0.0910184	0.304547	0.69372	0.114086	0.602045	0.190698	0.894721	0.720219	0.0463437	0.756555	0.452385	0.371532	0.384816	0.0331143
	SLC6A14	0.0958515	0.295971	0.0713942	0.0892797	0.146624	0.117444	0.496849	0.100093	0.0865707	0.925612	0.392122	0.622591	0.674149	0.590223	0.00566201	0.306579	0.151469	0.339688	0.0936056	0.0140733	0.0360897	0.300675	0.316153	0.833532	0.29124	0.439696	0.213388	0.0839368	0.429074	0.985178	0.875835	0.00704049	0.185425	0.905533	0.82885	0.00388322	0.0395835	0.844327	0.553913	0.3099	0.174684	0.858775	0.394844	0.0307287	0.115142	0.246088	0.451962	0.594029
	SLC6A15	0.00143514	0.51916	0.52067	0.0836136	0.146806	0.0987834	0.322063	0.0457108	0.103215	0.854781	0.502439	0.612879	0.570038	0.583156	0.133278	0.683582	0.403512	0.731095	0.0153814	0.127454	0.0927058	0.132741	0.221611	0.402669	0.040761	0.338604	0.0442343	0.0844814	0.420307	0.842372	0.372416	0.0831527	0.0833348	0.110952	0.105205	0.384849	0.034102	0.189572	0.847106	0.302143	0.288903	0.272709	0.499812	0.106383	0.0835946	0.0515583	0.200227	0.667141
	SLC6A16	0.049912	0.980987	0.082608	0.0266639	0.0034589	0.154526	0.154311	0.0686299	0.0652083	0.542713	0.98424	0.159234	0.468114	0.339565	0.0496976	0.934186	0.0535804	0.709038	0.0442595	0.273425	0.0054376	0.0250755	0.0240497	0.456329	0.0214128	0.0715174	0.318684	0.00540432	0.102538	0.393812	0.266804	0.0162497	0.0325962	0.439111	0.291214	0.408166	0.0681765	0.690456	0.192528	0.0173121	0.595007	0.177764	0.666513	0.0162095	0.00341612	0.375698	0.0158885	0.7686
	SLC6A17	0.00774601	0.404702	0.023672	0.00690545	0.020736	0.190343	0.0636009	0.0423973	0.0685658	0.37796	0.203545	0.196462	0.270294	0.107888	0.00405978	0.982414	0.106315	0.800865	0.0181108	0.0171415	0.00128119	0.0503473	0.122026	0.357458	0.0352614	0.0789522	0.0268399	0.000409804	0.0771978	0.929777	0.804435	0.000421144	0.00244007	0.197416	0.195238	0.243191	0.0214007	0.144682	0.694885	0.0232701	0.47479	0.639672	0.871636	0.00141537	0.00259546	0.0923894	0.126465	0.170314
	SLC6A18	0.246786	0.586891	0.990871	0.120061	0.244253	0.0150489	0.382162	0.0266689	0.0227946	0.298532	0.3693	0.154964	0.252423	0.404928	0.406853	0.268542	0.901666	0.43703	0.132272	0.858798	0.321319	0.181635	0.331812	0.282788	0.16574	0.626489	0.389436	0.318223	0.983774	0.0263131	0.964307	0.306846	0.38799	0.417726	0.227766	0.472132	0.530633	0.535819	0.0841001	0.656322	0.0137169	0.146313	0.8587	0.366434	0.255818	0.119664	0.0593994	0.777275
	SLC6A19	0.0361311	0.5204	0.00927529	0.0389028	0.00997158	0.453449	0.0940135	0.157253	0.214012	0.169721	0.246756	0.217199	0.314859	0.0396392	0.023091	0.855201	0.0842186	0.671186	0.0450178	0.0521126	0.00576148	0.0974869	0.161212	0.567616	0.0742117	0.0892731	0.0725014	0.00106343	0.0605113	0.887464	0.432691	0.00341606	0.00810819	0.289183	0.279803	0.379849	0.0583009	0.127898	0.863645	0.00191712	0.856479	0.767615	0.858346	0.00915439	0.00630576	0.286768	0.154908	0.156124
	SLC6A2	0.343933	0.908305	0.0237123	0.0464319	0.165704	0.290573	0.0816626	0.174158	0.108083	0.316068	0.494437	0.106253	0.380436	0.239084	0.0354812	0.65265	0.096761	0.535282	0.366672	0.197641	0.0345334	0.0823925	0.108229	0.286978	0.194747	0.0547894	0.471237	0.0543929	0.064392	0.567205	0.260908	0.0673401	0.0712787	0.684623	0.630062	0.398146	0.230686	0.793888	0.173327	0.125183	0.635482	0.710921	0.390622	0.0271679	0.0516725	0.410637	0.182182	0.351094
	SLC6A20	0.0454611	0.663887	0.292744	0.000474292	0.062481	0.0330093	0.00949567	0.00181386	0.00295719	0.748788	0.8041	0.0115746	0.0856121	0.539507	0.0820419	0.825079	0.370993	0.498453	0.0460572	0.335091	0.0288982	0.00350075	0.0627075	0.0369357	0.00605658	0.0565265	0.0864788	0.016323	0.163816	0.25145	0.73425	0.0609633	0.00949515	0.0653928	0.0349802	0.662687	0.184861	0.494762	0.140998	0.121827	0.179186	0.190173	0.804973	0.0329108	0.00797173	0.0220342	0.00467357	0.40485
	SLC6A3	0.731021	0.324636	0.149588	0.535509	0.57838	0.631579	0.213249	0.957897	0.985406	0.00424829	0.277869	0.533528	0.944038	0.00806118	0.510959	0.0809203	0.16466	0.638176	0.975196	0.591449	0.348069	0.313203	0.254146	0.483632	0.433175	0.0550204	0.892357	0.315587	0.0156962	0.467629	0.215326	0.623273	0.214553	0.554891	0.697448	0.464138	0.537757	0.149066	0.914355	0.166697	0.106736	0.899587	0.9085	0.333019	0.300943	0.866441	0.604483	0.318
	SLC6A4	0.0463931	0.426643	0.0178274	0.00389282	0.030568	0.220687	0.0197692	0.0478124	0.06131	0.271716	0.244543	0.0667061	0.143817	0.105765	0.00901876	0.813145	0.146057	0.897884	0.0543942	0.0531793	0.00368647	0.0394274	0.130796	0.238631	0.050286	0.0515985	0.0473045	0.00101523	0.0598637	0.819078	0.547703	0.00380357	0.00213576	0.200097	0.193319	0.357394	0.0857737	0.214814	0.530852	0.0206692	0.480068	0.71859	0.933757	0.00303425	0.00341306	0.100664	0.0968069	0.106065
	SLC6A5	0.0255454	0.790582	0.162771	0.054698	0.0230694	0.475997	0.0488977	0.150172	0.251804	0.188601	0.441574	0.153564	0.246271	0.07049	0.166609	0.366403	0.236329	0.718537	0.04641	0.264064	0.0417363	0.0499753	0.131359	0.306164	0.0193477	0.0661159	0.0616247	0.00829393	0.071554	0.989883	0.540038	0.0693998	0.00603519	0.0484179	0.0475744	0.986402	0.135062	0.040198	0.873883	0.00602897	0.995992	0.404647	0.348727	0.0615631	0.0108696	0.208626	0.0608054	0.224432
	SLC6A6	0.772207	0.156967	0.437777	0.640868	0.400069	0.488949	0.260728	0.922338	0.846052	0.108083	0.357734	0.210697	0.052993	0.184403	0.85541	0.787081	0.718044	0.479861	0.560069	0.728347	0.74807	0.926867	0.613887	0.862942	0.868461	0.814441	0.148404	0.422649	0.717328	0.915928	0.415035	0.55465	0.39309	0.290503	0.362284	0.687189	0.755211	0.117264	0.250588	0.171072	0.780739	0.26163	0.125281	0.756369	0.580516	0.597364	0.765645	0.00924012
	SLC6A7	0.310963	0.84797	0.0601907	0.420338	0.490194	0.840404	0.337625	0.796491	0.880021	0.0636002	0.00950119	0.90382	0.922685	0.00319686	0.181575	0.305623	0.172387	0.454139	0.563966	0.0604378	0.206838	0.485452	0.490983	0.777601	0.478981	0.200662	0.30167	0.202307	0.0749228	0.0713113	0.930127	0.236157	0.155805	0.515547	0.735119	0.721921	0.176787	0.017375	0.479235	0.194921	0.426721	0.638193	0.733496	0.170198	0.266287	0.674634	0.955079	0.111524
	SLC6A8	0.442742	0.476049	0.132781	0.197325	0.28963	0.918328	0.037882	0.544451	0.535077	0.0158282	0.411542	0.150177	0.482104	0.0219729	0.343581	0.192197	0.174146	0.997149	0.632224	0.574643	0.164587	0.0841083	0.110973	0.185975	0.15213	0.00907127	0.56284	0.116544	0.00540219	0.958546	0.168577	0.385157	0.0572195	0.245963	0.298247	0.497218	0.44341	0.154572	0.554418	0.0640641	0.390254	0.578189	0.780524	0.164768	0.096113	0.67437	0.199763	0.244989
	SLC6A9	0.0489156	0.401659	0.783375	0.0527911	0.445337	0.0483939	0.121118	0.0182146	0.0417466	0.746262	0.442989	0.281529	0.234353	0.823632	0.217606	0.966172	0.836267	0.29398	0.10307	0.247763	0.219638	0.112613	0.339772	0.0620742	0.0755957	0.315787	0.0347004	0.197886	0.506647	0.875988	0.219529	0.241228	0.101356	0.0319499	0.0443188	0.631651	0.209116	0.256959	0.604303	0.639111	0.0951192	0.382551	0.386272	0.190477	0.171607	0.000367702	0.220777	0.418064
	SLC7A11	0.224374	0.790914	0.204391	0.0360763	0.0518291	0.258514	0.0309235	0.109876	0.0945679	0.34492	0.899558	0.0149166	0.207251	0.353905	0.206015	0.865644	0.221706	0.789685	0.203364	0.66759	0.0601146	0.0147356	0.0437554	0.141982	0.0355508	0.0326519	0.418844	0.0359373	0.0828521	0.183605	0.129715	0.152121	0.0395407	0.24666	0.156437	0.966792	0.362923	0.683762	0.106152	0.0433026	0.726757	0.195471	0.924815	0.082678	0.019954	0.350804	0.00572442	0.563187
	SOD3	0.0435858	0.801014	0.00687914	0.0208205	0.0356518	0.388807	0.0407271	0.13704	0.160258	0.121626	0.185264	0.187344	0.38288	0.0199447	0.014562	0.626136	0.0421582	0.6688	0.0954255	0.0507407	0.0024188	0.0367248	0.0660701	0.324528	0.0413065	0.017029	0.116859	0.00104017	0.00903779	0.826543	0.461678	0.0104817	0.00160118	0.237477	0.256095	0.508007	0.0412201	0.106516	0.642072	0.00734316	0.948511	0.622466	0.94784	0.00262349	0.00260158	0.256577	0.13235	0.161867
	SQSTM1	0.241838	0.760895	0.0873435	0.521094	0.281175	0.754893	0.528519	0.856607	0.993093	0.10306	0.0829977	0.988136	0.959764	0.0134039	0.253224	0.313057	0.191395	0.444084	0.380074	0.106134	0.220848	0.597668	0.570144	0.853048	0.479404	0.357016	0.288523	0.18236	0.171174	0.123593	0.776837	0.195205	0.207341	0.582259	0.725077	0.665921	0.177906	0.0314926	0.342854	0.106143	0.397169	0.720279	0.644772	0.225165	0.263947	0.836233	0.870502	0.217343
	SRXN1	0.0882488	0.90426	0.036937	0.00371633	0.124119	0.0691515	0.0515164	0.032329	0.013505	0.535073	0.393228	0.144651	0.442699	0.272323	0.0028478	0.85972	0.0505891	0.636025	0.15815	0.0716246	0.0029338	0.0127965	0.0235352	0.141872	0.0435081	0.0184896	0.264718	0.0149643	0.0360211	0.701265	0.672588	0.0196164	0.0158255	0.415259	0.382217	0.27111	0.0436277	0.591718	0.123567	0.144226	0.386661	0.388265	0.490883	0.00117218	0.0092057	0.148527	0.0986551	0.434194
	TGFA	0.968844	0.890576	0.230392	0.64966	0.657732	0.149115	0.732795	0.32901	0.264051	0.121776	0.324492	0.523312	0.639551	0.106944	0.80766	0.565593	0.44924	0.189693	0.953843	0.498734	0.810882	0.573392	0.753423	0.174126	0.65082	0.987403	0.982445	0.751058	0.617851	0.142298	0.390574	0.666481	0.926334	0.561915	0.4672	0.809247	0.771115	0.364747	0.139011	0.333339	0.101237	0.244572	0.999919	0.839843	0.933001	0.298181	0.49513	0.47979
	TGFB1	0.785368	0.289441	0.301454	0.91427	0.683717	0.964471	0.613232	0.710066	0.995112	0.844441	0.538295	0.316281	0.079176	0.660288	0.396427	0.82266	0.0992441	0.00434247	0.494993	0.383491	0.635168	0.982646	0.482551	0.680597	0.774695	0.605646	0.270426	0.97116	0.420941	0.357894	0.906106	0.791206	0.882178	0.121356	0.095619	0.305483	0.38893	0.541641	0.526315	0.780298	0.576168	0.923079	0.00818414	0.553805	0.987223	0.391352	0.512301	0.560055
	TGFB2	0.576534	0.792791	0.0251522	0.636915	0.404911	0.556291	0.546558	0.86397	0.853411	0.0202594	0.11858	0.980368	0.818435	0.00297707	0.266788	0.317622	0.075631	0.170222	0.779757	0.18626	0.245421	0.618162	0.46097	0.825319	0.663393	0.232993	0.733813	0.255227	0.0712599	0.179745	0.321606	0.293314	0.292666	0.996707	0.855287	0.766751	0.285854	0.167921	0.626203	0.11877	0.164862	0.642368	0.815172	0.2369	0.325092	0.722298	0.963743	0.29038
	TGFBR2	0.645252	0.342771	0.384616	0.98843	0.92422	0.862943	0.722122	0.85121	0.846467	0.941889	0.693597	0.833593	0.356572	0.985779	0.559227	0.669016	0.205243	0.0607517	0.634424	0.867749	0.654043	0.886912	0.478326	0.675027	0.84544	0.69707	0.208101	0.937904	0.620762	0.687527	0.267185	0.770055	0.841441	0.106918	0.175327	0.417948	0.735911	0.146532	0.202195	0.951089	0.813225	0.842421	0.00203418	0.649912	0.882659	0.327135	0.997998	0.411637
	TXN	0.0174967	0.904281	0.0691603	0.00275774	0.00629999	0.0937547	0.0506493	0.0217344	0.0234292	0.484326	0.709314	0.0927711	0.325848	0.250414	0.0207653	0.874017	0.0625772	0.890708	0.0265591	0.169521	0.000642521	0.00407973	0.0135744	0.229095	0.0037274	0.0257495	0.16147	0.000399905	0.0518942	0.496081	0.437867	0.00770777	0.0038183	0.225031	0.151702	0.439739	0.0397204	0.441805	0.201931	0.0174425	0.489165	0.184471	0.863508	0.00284443	4.31633e-05	0.16801	0.00931692	0.526296
	TXNRD1	0.0624797	0.744997	0.225308	0.00328966	0.129886	0.0245229	0.0376626	0.0117434	0.00376975	0.741314	0.793609	0.0990487	0.442242	0.479535	0.0484276	0.781146	0.107998	0.926041	0.135124	0.288848	0.0142692	0.000121555	0.00205155	0.0400302	0.00366751	0.00918439	0.325722	0.0282822	0.050743	0.417458	0.733782	0.0855099	0.0171631	0.203122	0.151445	0.620773	0.0720508	0.642353	0.0347565	0.191879	0.364698	0.0702618	0.718717	0.0147825	0.00814943	0.108471	0.0138113	0.748138
	UGT1A1	0.0693068	0.929195	0.0800416	0.0131275	0.0156864	0.322632	0.00920017	0.0874881	0.111371	0.166277	0.594764	0.0278708	0.163334	0.0991878	0.0947131	0.65295	0.151413	0.830175	0.0824897	0.313886	0.0146451	0.0099646	0.0500257	0.163561	0.0127	0.0146346	0.141816	0.00221386	0.0280906	0.5549	0.243778	0.047979	0.00187255	0.106554	0.0809435	0.916496	0.173036	0.210903	0.380176	0.00336363	0.839859	0.335932	0.736514	0.0233317	0.00153694	0.217388	0.0140121	0.245769
	UGT1A6	0.0721701	0.842269	0.0161595	0.0244924	0.0342332	0.180971	0.138965	0.102743	0.0729747	0.386938	0.57566	0.261025	0.68459	0.175088	0.00903877	0.820482	0.00578767	0.402147	0.122944	0.109198	0.000838921	0.0228	0.0100066	0.404032	0.0388498	0.0222314	0.397463	0.00641361	0.0231867	0.753915	0.350601	0.0121442	0.0234212	0.575477	0.486126	0.305833	0.023946	0.591809	0.189302	0.0377602	0.747931	0.294029	0.435523	0.00193248	0.00407538	0.418325	0.0774934	0.644284
	rho
		ABCC2	ABCC3	ABCC4	ABCC5	ADH7	AGER	ALDH3A1	BLVRB	CBR1	CBR3	CES2	CES3	CES4A	CES5A	CYP2A6	CYP4A11	DNAJB1	EGR1	EPHA2	EPHA3	FGF13	FTH1	FTL	G6PD	GCLC	GCLM	GGT1	GPX2	GPX3	GSR	GSTA1	GSTA3	GSTA4	GSTM1	GSTM2	GSTM3	GSTM4	GSTM5	GSTP1	GSTT2	HBEGF	HGF	HMOX1	HSP90AA1	HSP90AB1	KEAP1	MAFF	MAFG
	ABCC2	1	0.286114	0.51568	-0.858527	0.810306	0.736685	0.600284	-0.868191	-0.793	0.0648661	0.287808	-0.44317	-0.383441	0.376139	0.784105	-0.103705	-0.549059	0.0716083	0.941602	-0.69471	-0.866991	-0.782624	-0.685753	-0.438164	-0.892261	-0.597415	0.795513	0.882835	-0.532823	-0.0704736	-0.12487	0.869292	-0.849384	0.64973	0.691119	-0.456751	-0.861937	0.522221	-0.260158	-0.67536	0.47811	0.526537	0.17788	-0.838034	-0.882517	-0.760575	0.729938	-0.277422
	ABCC3	0.286114	1	0.126337	-0.221922	0.288056	0.12457	0.136413	-0.293799	-0.16563	-0.111987	0.291631	-0.241934	-0.618047	-0.0121351	0.21579	0.689525	0.330996	0.255549	0.473356	-0.367054	-0.112626	0.130018	0.402633	0.105437	0.0225096	0.301474	0.70906	0.225944	0.306772	-0.0230338	-0.258196	0.388466	-0.162236	0.256102	0.25132	-0.436933	-0.0244567	0.259134	0.447171	-0.180783	0.555876	-0.467275	0.405336	-0.120749	-0.106552	-0.495598	-0.0122631	-0.558105
	ABCC4	0.51568	0.126337	1	-0.628069	0.623174	0.20878	0.534136	-0.379141	-0.40626	0.646129	0.631043	-0.341392	-0.17838	0.812477	0.85291	-0.023058	-0.823989	-0.551684	0.440723	-0.804129	-0.826141	-0.529347	-0.556344	-0.156116	-0.463537	-0.681062	0.408158	0.783213	-0.789904	0.235554	0.408171	0.815169	-0.718261	0.107863	0.0812702	-0.499414	-0.694202	0.436238	-0.145895	-0.752281	-0.0709636	-0.0621637	-0.295995	-0.844897	-0.732676	-0.22003	0.325026	-0.540382
	ABCC5	-0.858527	-0.221922	-0.628069	1	-0.757878	-0.794312	-0.860756	0.940391	0.928127	-0.219135	-0.318744	0.750863	0.580866	-0.431414	-0.850417	-0.0411933	0.567424	-0.121101	-0.80502	0.647194	0.917094	0.930602	0.782467	0.722701	0.916595	0.801494	-0.739785	-0.924714	0.698313	0.278573	-0.0849659	-0.854803	0.94489	-0.678764	-0.713462	0.358517	0.745343	-0.427567	0.535777	0.689421	-0.52156	-0.495471	-0.0450264	0.918581	0.948013	0.827139	-0.832663	0.43575
	ADH7	0.810306	0.288056	0.623174	-0.757878	1	0.482945	0.574013	-0.691749	-0.616702	0.288293	0.0437724	-0.611322	-0.516514	0.435453	0.660292	0.0420465	-0.535766	0.00500132	0.896445	-0.472655	-0.823805	-0.681035	-0.590286	-0.212216	-0.773227	-0.527462	0.661295	0.906337	-0.492307	-0.343596	0.426712	0.864867	-0.781184	0.480696	0.589598	-0.351258	-0.628493	0.356792	-0.246225	-0.916535	0.281962	0.406616	0.110731	-0.751997	-0.876346	-0.469875	0.807052	-0.303545
	AGER	0.736685	0.12457	0.20878	-0.794312	0.482945	1	0.46944	-0.927054	-0.958677	-0.395761	-0.0426335	-0.431606	-0.275233	-0.144254	0.662344	0.211858	-0.377105	0.130426	0.688832	-0.448732	-0.669268	-0.748537	-0.683821	-0.60192	-0.7588	-0.477121	0.470853	0.588754	-0.302082	-0.42757	-0.288282	0.619152	-0.581802	0.428178	0.516398	-0.500138	-0.671311	-0.0411688	-0.714921	-0.213462	0.81291	0.695422	-0.1814	-0.667942	-0.65709	-0.770776	0.693027	0.0912636
	ALDH3A1	0.600284	0.136413	0.534136	-0.860756	0.574013	0.46944	1	-0.71267	-0.683158	0.530566	0.394898	-0.891598	-0.736258	0.590231	0.589855	-0.134439	-0.353174	0.352078	0.540665	-0.405994	-0.700878	-0.84735	-0.622262	-0.850081	-0.784474	-0.835406	0.68122	0.786283	-0.745951	-0.231143	0.250742	0.585839	-0.903623	0.814149	0.788063	0.0906534	-0.415702	0.61079	-0.379437	-0.677143	0.22367	0.30834	0.315602	-0.717711	-0.809139	-0.731578	0.746382	-0.676039
	BLVRB	-0.868191	-0.293799	-0.379141	0.940391	-0.691749	-0.927054	-0.71267	1	0.977119	0.111965	-0.118983	0.666575	0.555144	-0.124161	-0.742877	-0.168202	0.389042	-0.255756	-0.849694	0.53917	0.799796	0.855118	0.694398	0.686161	0.885258	0.60685	-0.730359	-0.800025	0.449508	0.40854	0.130101	-0.771969	0.805875	-0.668096	-0.737192	0.413365	0.69369	-0.258168	0.569908	0.500934	-0.745605	-0.601497	-0.0729093	0.790817	0.836337	0.896373	-0.826076	0.234028
	CBR1	-0.793	-0.16563	-0.40626	0.928127	-0.616702	-0.958677	-0.683158	0.977119	1	0.135509	-0.0972449	0.629087	0.446232	-0.0916392	-0.771449	-0.179948	0.469781	-0.139228	-0.74802	0.534317	0.803626	0.870147	0.760527	0.70657	0.854424	0.652188	-0.591185	-0.757609	0.494294	0.42507	0.101733	-0.740458	0.764934	-0.547857	-0.619948	0.448102	0.705111	-0.129235	0.707661	0.427249	-0.73135	-0.63415	0.114766	0.805789	0.812222	0.827609	-0.796811	0.143038
	CBR3	0.0648661	-0.111987	0.646129	-0.219135	0.288293	-0.395761	0.530566	0.111965	0.135509	1	0.550733	-0.36731	-0.254249	0.918156	0.244741	-0.431966	-0.397915	-0.158879	-0.00764888	-0.249892	-0.332946	-0.263742	-0.223003	-0.17449	-0.183715	-0.562536	0.19237	0.422543	-0.696119	0.319622	0.62179	0.246239	-0.483052	0.25089	0.152939	0.29764	-0.105838	0.651969	0.19685	-0.646352	-0.632489	-0.266297	0.190656	-0.346326	-0.378033	0.0860125	0.130907	-0.686018
	CES2	0.287808	0.291631	0.631043	-0.318744	0.0437724	-0.0426335	0.394898	-0.118983	-0.0972449	0.550733	1	-0.032306	-0.109374	0.742233	0.549278	-0.14343	-0.364989	-0.284614	0.108712	-0.771721	-0.395467	-0.176032	-0.107456	-0.205925	-0.125913	-0.399622	0.463614	0.366531	-0.534919	0.742313	-0.221361	0.408492	-0.462507	0.226303	0.046417	-0.273577	-0.437208	0.724882	0.336343	-0.259173	-0.131106	-0.446791	0.105146	-0.483663	-0.299289	-0.315939	-0.185407	-0.745363
	CES3	-0.44317	-0.241934	-0.341392	0.750863	-0.611322	-0.431606	-0.891598	0.666575	0.629087	-0.36731	-0.032306	1	0.884064	-0.311777	-0.378864	-0.144404	0.106743	-0.511291	-0.528839	0.114287	0.531587	0.711192	0.443706	0.726258	0.662186	0.601192	-0.59819	-0.666614	0.463116	0.600078	-0.426251	-0.474777	0.725423	-0.726449	-0.776372	-0.152229	0.142622	-0.325018	0.426003	0.63809	-0.346395	-0.302924	-0.328898	0.51559	0.683757	0.642853	-0.804901	0.550144
	CES4A	-0.383441	-0.618047	-0.17838	0.580866	-0.516514	-0.275233	-0.736258	0.555144	0.446232	-0.254249	-0.109374	0.884064	1	-0.205517	-0.221394	-0.344365	-0.221413	-0.662469	-0.542255	0.104172	0.321511	0.418313	0.0571257	0.52487	0.440923	0.261401	-0.760298	-0.514899	0.144784	0.474972	-0.203299	-0.394042	0.563869	-0.743174	-0.766333	-0.110714	-0.0290421	-0.416373	0.0331605	0.519408	-0.438791	0.00562228	-0.598904	0.309284	0.47666	0.687551	-0.577082	0.693729
	CES5A	0.376139	-0.0121351	0.812477	-0.431414	0.435453	-0.144254	0.590231	-0.124161	-0.0916392	0.918156	0.742233	-0.311777	-0.205517	1	0.541	-0.448651	-0.613821	-0.28153	0.242381	-0.584957	-0.58824	-0.429176	-0.404858	-0.227308	-0.386398	-0.685046	0.40037	0.631664	-0.823807	0.470282	0.397639	0.518145	-0.676687	0.335584	0.228562	0.0029857	-0.460943	0.787028	0.166054	-0.728611	-0.454675	-0.160939	0.137653	-0.609913	-0.582562	-0.130702	0.206797	-0.70965
	CYP2A6	0.784105	0.21579	0.85291	-0.850417	0.660292	0.662344	0.589855	-0.742877	-0.771449	0.244741	0.549278	-0.378864	-0.221394	0.541	1	0.0897942	-0.80125	-0.38315	0.680469	-0.913502	-0.947058	-0.727425	-0.717604	-0.385832	-0.697069	-0.70879	0.581466	0.860348	-0.717654	0.0876557	0.0237984	0.932731	-0.814073	0.28551	0.288193	-0.697688	-0.906422	0.3574	-0.384815	-0.615115	0.379333	0.24432	-0.298621	-0.971273	-0.847722	-0.583104	0.505606	-0.379505
	CYP4A11	-0.103705	0.689525	-0.023058	-0.0411933	0.0420465	0.211858	-0.134439	-0.168202	-0.179948	-0.431966	-0.14343	-0.144404	-0.344365	-0.448651	0.0897942	1	0.32512	0.0172321	0.129947	-0.0754808	0.0677092	0.250286	0.383305	0.197181	0.264035	0.435242	0.160843	-0.0701791	0.490365	-0.400111	-0.0870159	0.15841	0.19007	-0.24973	-0.171081	-0.530478	0.185335	-0.464639	-0.0270372	0.161916	0.660708	-0.35368	-0.204804	0.0545995	0.134059	-0.184253	-0.0933047	-0.0770836
	DNAJB1	-0.549059	0.330996	-0.823989	0.567424	-0.535766	-0.377105	-0.353174	0.389042	0.469781	-0.397915	-0.364989	0.106743	-0.221413	-0.613821	-0.80125	0.32512	1	0.664161	-0.377181	0.677161	0.819492	0.633562	0.8216	0.176649	0.575242	0.751952	-0.110643	-0.687826	0.824539	-0.197189	-0.302007	-0.695516	0.62125	0.00842457	-0.00400887	0.46253	0.840218	-0.214055	0.441292	0.582214	0.118989	-0.369891	0.532508	0.819501	0.710634	0.0893241	-0.39631	0.0476535
	EGR1	0.0716083	0.255549	-0.551684	-0.121101	0.00500132	0.130426	0.352078	-0.255756	-0.139228	-0.158879	-0.284614	-0.511291	-0.662469	-0.28153	-0.38315	0.0172321	0.664161	1	0.174269	0.452332	0.23692	-0.133576	0.173038	-0.490137	-0.205411	0.0798932	0.380927	-0.0471844	0.261593	-0.468997	-0.171228	-0.243109	-0.0921175	0.710588	0.723551	0.575274	0.397449	0.214088	0.0280352	0.0463279	0.320545	0.208603	0.802038	0.259263	0.0164747	-0.487257	0.346757	-0.198815
	EPHA2	0.941602	0.473356	0.440723	-0.80502	0.896445	0.688832	0.540665	-0.849694	-0.74802	-0.00764888	0.108712	-0.528839	-0.542255	0.242381	0.680469	0.129947	-0.377181	0.174269	1	-0.566426	-0.784618	-0.670485	-0.521065	-0.308443	-0.808712	-0.415244	0.832139	0.85144	-0.333351	-0.277872	-0.00786606	0.86205	-0.764241	0.615856	0.703904	-0.469717	-0.701901	0.401659	-0.197397	-0.713512	0.575705	0.446915	0.243756	-0.731733	-0.826504	-0.733042	0.759587	-0.28109
	EPHA3	-0.69471	-0.367054	-0.804129	0.647194	-0.472655	-0.448732	-0.405994	0.53917	0.534317	-0.249892	-0.771721	0.114287	0.104172	-0.584957	-0.913502	-0.0754808	0.677161	0.452332	-0.566426	1	0.784029	0.46284	0.451801	0.182615	0.466976	0.501566	-0.604512	-0.698209	0.578799	-0.434277	0.203108	-0.835189	0.66402	-0.198305	-0.136554	0.742836	0.850888	-0.496892	0.0223857	0.470285	-0.275194	0.0543493	0.186119	0.829908	0.644857	0.507218	-0.181645	0.480409
	FGF13	-0.866991	-0.112626	-0.826141	0.917094	-0.823805	-0.669268	-0.700878	0.799796	0.803626	-0.332946	-0.395467	0.531587	0.321511	-0.58824	-0.947058	0.0677092	0.819492	0.23692	-0.784618	0.784029	1	0.86145	0.835284	0.463613	0.857542	0.812345	-0.616988	-0.964095	0.793329	0.0715957	-0.201905	-0.947693	0.916905	-0.444654	-0.480088	0.515423	0.896361	-0.422027	0.451898	0.787288	-0.306822	-0.43476	0.163128	0.991473	0.967443	0.592181	-0.722429	0.35452
	FTH1	-0.782624	0.130018	-0.529347	0.930602	-0.681035	-0.748537	-0.84735	0.855118	0.870147	-0.263742	-0.176032	0.711192	0.418313	-0.429176	-0.727425	0.250286	0.633562	-0.133576	-0.670485	0.46284	0.86145	1	0.923806	0.798457	0.964898	0.91167	-0.528774	-0.854187	0.795691	0.309214	-0.179087	-0.696165	0.908293	-0.674897	-0.714627	0.122602	0.708409	-0.382595	0.677919	0.650374	-0.322637	-0.705949	-0.0046299	0.8519	0.923317	0.685992	-0.889518	0.248797
	FTL	-0.685753	0.402633	-0.556344	0.782467	-0.590286	-0.683821	-0.622262	0.694398	0.760527	-0.223003	-0.107456	0.443706	0.0571257	-0.404858	-0.717604	0.383305	0.8216	0.173038	-0.521065	0.451801	0.835284	0.923806	1	0.613708	0.871204	0.896688	-0.24183	-0.751767	0.824821	0.194068	-0.221167	-0.6307	0.766516	-0.388386	-0.438665	0.196486	0.780257	-0.207206	0.749855	0.558762	-0.146817	-0.768852	0.289402	0.821535	0.838314	0.417049	-0.764171	-0.0188677
	G6PD	-0.438164	0.105437	-0.156116	0.722701	-0.212216	-0.60192	-0.850081	0.686161	0.70657	-0.17449	-0.205925	0.726258	0.52487	-0.227308	-0.385832	0.197181	0.176649	-0.490137	-0.308443	0.182615	0.463613	0.798457	0.613708	1	0.704199	0.739766	-0.435974	-0.483301	0.576013	0.293656	0.0701038	-0.270076	0.675245	-0.762105	-0.729693	-0.22073	0.293838	-0.364796	0.585072	0.241978	-0.344551	-0.507091	-0.231426	0.502406	0.572268	0.739879	-0.647686	0.349557
	GCLC	-0.892261	0.0225096	-0.463537	0.916595	-0.773227	-0.7588	-0.784474	0.885258	0.854424	-0.183715	-0.125913	0.662186	0.440923	-0.386398	-0.697069	0.264035	0.575242	-0.205411	-0.808712	0.466976	0.857542	0.964898	0.871204	0.704199	1	0.814209	-0.636041	-0.880441	0.696624	0.299325	-0.102935	-0.737583	0.906716	-0.741324	-0.796807	0.154517	0.744478	-0.44655	0.553385	0.695232	-0.370493	-0.738659	-0.143518	0.826509	0.93467	0.727023	-0.916887	0.220172
	GCLM	-0.597415	0.301474	-0.681062	0.801494	-0.527462	-0.477121	-0.835406	0.60685	0.652188	-0.562536	-0.399622	0.601192	0.261401	-0.685046	-0.70879	0.435242	0.751952	0.0798932	-0.415244	0.501566	0.812345	0.91167	0.896688	0.739766	0.814209	1	-0.364638	-0.78309	0.96635	0.0343177	-0.309165	-0.60061	0.870889	-0.536013	-0.511729	0.0142054	0.660061	-0.489665	0.563279	0.650366	0.0234848	-0.497835	0.0847844	0.8289	0.842791	0.463291	-0.68487	0.368841
	GGT1	0.795513	0.70906	0.408158	-0.739785	0.661295	0.470853	0.68122	-0.730359	-0.591185	0.19237	0.463614	-0.59819	-0.760298	0.40037	0.581466	0.160843	-0.110643	0.380927	0.832139	-0.604512	-0.616988	-0.528774	-0.24183	-0.435974	-0.636041	-0.364638	1	0.740132	-0.310346	-0.031522	-0.169149	0.722177	-0.760937	0.787261	0.769347	-0.289069	-0.492414	0.701497	0.11732	-0.611196	0.508108	0.0598449	0.558848	-0.614472	-0.680588	-0.857482	0.529857	-0.701033
	GPX2	0.882835	0.225944	0.783213	-0.924714	0.906337	0.588754	0.786283	-0.800025	-0.757609	0.422543	0.366531	-0.666614	-0.514899	0.631664	0.860348	-0.0701791	-0.687826	-0.0471844	0.85144	-0.698209	-0.964095	-0.854187	-0.751767	-0.483301	-0.880441	-0.78309	0.740132	1	-0.754365	-0.143495	0.284364	0.936518	-0.960611	0.59707	0.635377	-0.375589	-0.789916	0.54238	-0.335288	-0.894597	0.28407	0.391481	0.0674801	-0.940418	-0.987231	-0.641379	0.792989	-0.487303
	GPX3	-0.532823	0.306772	-0.789904	0.698313	-0.492307	-0.302082	-0.745951	0.449508	0.494294	-0.696119	-0.534919	0.463116	0.144784	-0.823807	-0.717654	0.490365	0.824539	0.261593	-0.333351	0.578799	0.793329	0.795691	0.824821	0.576013	0.696624	0.96635	-0.310346	-0.754365	1	-0.169774	-0.35708	-0.600865	0.824032	-0.407039	-0.354673	0.0551005	0.671334	-0.555147	0.400357	0.677172	0.202894	-0.327165	0.133591	0.815945	0.788607	0.313001	-0.52689	0.426775
	GSR	-0.0704736	-0.0230338	0.235554	0.278573	-0.343596	-0.42757	-0.231143	0.40854	0.42507	0.319622	0.742313	0.600078	0.474972	0.470282	0.0876557	-0.400111	-0.197189	-0.468997	-0.277872	-0.434277	0.0715957	0.309214	0.194068	0.293656	0.299325	0.0343177	-0.031522	-0.143495	-0.169774	1	-0.365532	-0.0548826	0.0848084	-0.200316	-0.383154	-0.120213	-0.198001	0.477843	0.611138	0.138117	-0.492594	-0.508804	0.0148598	0.00536148	0.203188	0.223763	-0.630905	-0.253846
	GSTA1	-0.12487	-0.258196	0.408171	-0.0849659	0.426712	-0.288282	0.250742	0.130101	0.101733	0.62179	-0.221361	-0.426251	-0.203299	0.397639	0.0237984	-0.0870159	-0.302007	-0.171228	-0.00786606	0.203108	-0.201905	-0.179087	-0.221167	0.0701038	-0.102935	-0.309165	-0.169149	0.284364	-0.35708	-0.365532	1	0.141407	-0.194492	-0.0871006	-0.00620539	0.256008	0.128812	-0.0520285	-0.191684	-0.594131	-0.451942	0.0271622	-0.153255	-0.143394	-0.273147	0.367287	0.33965	-0.135449
	GSTA3	0.869292	0.388466	0.815169	-0.854803	0.864867	0.619152	0.585839	-0.771969	-0.740458	0.246239	0.408492	-0.474777	-0.394042	0.518145	0.932731	0.15841	-0.695516	-0.243109	0.86205	-0.835189	-0.947693	-0.696165	-0.6307	-0.270076	-0.737583	-0.60061	0.722177	0.936518	-0.600865	-0.0548826	0.141407	1	-0.83762	0.380434	0.426274	-0.670826	-0.850309	0.403315	-0.256861	-0.783262	0.415365	0.248214	-0.104333	-0.932875	-0.896591	-0.601371	0.621797	-0.417121
	GSTA4	-0.849384	-0.162236	-0.718261	0.94489	-0.781184	-0.581802	-0.903623	0.805875	0.764934	-0.483052	-0.462507	0.725423	0.563869	-0.676687	-0.814073	0.19007	0.62125	-0.0921175	-0.764241	0.66402	0.916905	0.908293	0.766516	0.675245	0.906716	0.870889	-0.760937	-0.960611	0.824032	0.0848084	-0.194492	-0.83762	1	-0.736897	-0.732357	0.208698	0.738388	-0.659336	0.345903	0.822244	-0.24899	-0.399335	-0.18524	0.91496	0.966537	0.728374	-0.783404	0.578594
	GSTM1	0.64973	0.256102	0.107863	-0.678764	0.480696	0.428178	0.814149	-0.668096	-0.547857	0.25089	0.226303	-0.726449	-0.743174	0.335584	0.28551	-0.24973	0.00842457	0.710588	0.615856	-0.198305	-0.444654	-0.674897	-0.388386	-0.762105	-0.741324	-0.536013	0.787261	0.59707	-0.407039	-0.200316	-0.0871006	0.380434	-0.736897	1	0.974738	0.265826	-0.280163	0.707517	-0.104913	-0.500151	0.301903	0.383702	0.727946	-0.434494	-0.618041	-0.810534	0.685687	-0.543504
	GSTM2	0.691119	0.25132	0.0812702	-0.713462	0.589598	0.516398	0.788063	-0.737192	-0.619948	0.152939	0.046417	-0.776372	-0.766333	0.228562	0.288193	-0.171081	-0.00400887	0.723551	0.703904	-0.136554	-0.480088	-0.714627	-0.438665	-0.729693	-0.796807	-0.511729	0.769347	0.635377	-0.354673	-0.383154	-0.00620539	0.426274	-0.732357	0.974738	1	0.218732	-0.290754	0.575779	-0.215481	-0.545519	0.391579	0.505095	0.669148	-0.447291	-0.663785	-0.805292	0.802422	-0.423871
	GSTM3	-0.456751	-0.436933	-0.499414	0.358517	-0.351258	-0.500138	0.0906534	0.413365	0.448102	0.29764	-0.273577	-0.152229	-0.110714	0.0029857	-0.697688	-0.530478	0.46253	0.575274	-0.469717	0.742836	0.515423	0.122602	0.196486	-0.22073	0.154517	0.0142054	-0.289069	-0.375589	0.0551005	-0.120213	0.256008	-0.670826	0.208698	0.265826	0.218732	1	0.644938	0.145448	0.122322	0.13966	-0.538717	0.0485951	0.522195	0.531296	0.321748	0.259601	-0.0199422	-0.0173203
	GSTM4	-0.861937	-0.0244567	-0.694202	0.745343	-0.628493	-0.671311	-0.415702	0.69369	0.705111	-0.105838	-0.437208	0.142622	-0.0290421	-0.460943	-0.906422	0.185335	0.840218	0.397449	-0.701901	0.850888	0.896361	0.708409	0.780257	0.293838	0.744478	0.660061	-0.492414	-0.789916	0.671334	-0.198001	0.128812	-0.850309	0.738388	-0.280163	-0.290754	0.644938	1	-0.372083	0.34628	0.539433	-0.288968	-0.450629	0.25945	0.898197	0.800449	0.501874	-0.489826	0.121206
	GSTM5	0.522221	0.259134	0.436238	-0.427567	0.356792	-0.0411688	0.61079	-0.258168	-0.129235	0.651969	0.724882	-0.325018	-0.416373	0.787028	0.3574	-0.464639	-0.214055	0.214088	0.401659	-0.496892	-0.422027	-0.382595	-0.207206	-0.364796	-0.44655	-0.489665	0.701497	0.54238	-0.555147	0.477843	-0.0520285	0.403315	-0.659336	0.707517	0.575779	0.145448	-0.372083	1	0.391467	-0.56717	-0.198941	-0.108916	0.643793	-0.441328	-0.491538	-0.462227	0.222221	-0.773896
	GSTP1	-0.260158	0.447171	-0.145895	0.535777	-0.246225	-0.714921	-0.379437	0.569908	0.707661	0.19685	0.336343	0.426003	0.0331605	0.166054	-0.384815	-0.0270372	0.441292	0.0280352	-0.197397	0.0223857	0.451898	0.677919	0.749855	0.585072	0.553385	0.563279	0.11732	-0.335288	0.400357	0.611138	-0.191684	-0.256861	0.345903	-0.104913	-0.215481	0.122322	0.34628	0.391467	1	0.102984	-0.385736	-0.757166	0.51381	0.44655	0.459182	0.279073	-0.632795	-0.346642
	GSTT2	-0.67536	-0.180783	-0.752281	0.689421	-0.916535	-0.213462	-0.677143	0.500934	0.427249	-0.646352	-0.259173	0.63809	0.519408	-0.728611	-0.615115	0.161916	0.582214	0.0463279	-0.713512	0.470285	0.787288	0.650374	0.558762	0.241978	0.695232	0.650366	-0.611196	-0.894597	0.677172	0.138117	-0.594131	-0.783262	0.822244	-0.500151	-0.545519	0.13966	0.539433	-0.56717	0.102984	1	0.0456532	-0.218616	-0.188639	0.734118	0.852448	0.33936	-0.699588	0.526351
	HBEGF	0.47811	0.555876	-0.0709636	-0.52156	0.281962	0.81291	0.22367	-0.745605	-0.73135	-0.632489	-0.131106	-0.346395	-0.438791	-0.454675	0.379333	0.660708	0.118989	0.320545	0.575705	-0.275194	-0.306822	-0.322637	-0.146817	-0.344551	-0.370493	0.0234848	0.508108	0.28407	0.202894	-0.492594	-0.451942	0.415365	-0.24899	0.301903	0.391579	-0.538717	-0.288968	-0.198941	-0.385736	0.0456532	1	0.298804	-0.00676367	-0.311726	-0.296891	-0.740403	0.399381	0.0168653
	HGF	0.526537	-0.467275	-0.0621637	-0.495471	0.406616	0.695422	0.30834	-0.601497	-0.63415	-0.266297	-0.446791	-0.302924	0.00562228	-0.160939	0.24432	-0.35368	-0.369891	0.208603	0.446915	0.0543493	-0.43476	-0.705949	-0.768852	-0.507091	-0.738659	-0.497835	0.0598449	0.391481	-0.327165	-0.508804	0.0271622	0.248214	-0.399335	0.383702	0.505095	0.0485951	-0.450629	-0.108916	-0.757166	-0.218616	0.298804	1	-0.0997119	-0.377499	-0.515863	-0.341194	0.755861	0.459377
	HMOX1	0.17788	0.405336	-0.295995	-0.0450264	0.110731	-0.1814	0.315602	-0.0729093	0.114766	0.190656	0.105146	-0.328898	-0.598904	0.137653	-0.298621	-0.204804	0.532508	0.802038	0.243756	0.186119	0.163128	-0.0046299	0.289402	-0.231426	-0.143518	0.0847844	0.558848	0.0674801	0.133591	0.0148598	-0.153255	-0.104333	-0.18524	0.727946	0.669148	0.522195	0.25945	0.643793	0.51381	-0.188639	-0.00676367	-0.0997119	1	0.186178	-0.0279167	-0.381592	0.152881	-0.492469
	HSP90AA1	-0.838034	-0.120749	-0.844897	0.918581	-0.751997	-0.667942	-0.717711	0.790817	0.805789	-0.346326	-0.483663	0.51559	0.309284	-0.609913	-0.971273	0.0545995	0.819501	0.259263	-0.731733	0.829908	0.991473	0.8519	0.821535	0.502406	0.826509	0.8289	-0.614472	-0.940418	0.815945	0.00536148	-0.143394	-0.932875	0.91496	-0.434494	-0.447291	0.531296	0.898197	-0.441328	0.44655	0.734118	-0.311726	-0.377499	0.186178	1	0.943871	0.614283	-0.663329	0.401886
	HSP90AB1	-0.882517	-0.106552	-0.732676	0.948013	-0.876346	-0.65709	-0.809139	0.836337	0.812222	-0.378033	-0.299289	0.683757	0.47666	-0.582562	-0.847722	0.134059	0.710634	0.0164747	-0.826504	0.644857	0.967443	0.923317	0.838314	0.572268	0.93467	0.842791	-0.680588	-0.987231	0.788607	0.203188	-0.273147	-0.896591	0.966537	-0.618041	-0.663785	0.321748	0.800449	-0.491538	0.459182	0.852448	-0.296891	-0.515863	-0.0279167	0.943871	1	0.6539	-0.850374	0.400075
	KEAP1	-0.760575	-0.495598	-0.22003	0.827139	-0.469875	-0.770776	-0.731578	0.896373	0.827609	0.0860125	-0.315939	0.642853	0.687551	-0.130702	-0.583104	-0.184253	0.0893241	-0.487257	-0.733042	0.507218	0.592181	0.685992	0.417049	0.739879	0.727023	0.463291	-0.857482	-0.641379	0.313001	0.223763	0.367287	-0.601371	0.728374	-0.810534	-0.805292	0.259601	0.501874	-0.462227	0.279073	0.33936	-0.740403	-0.341194	-0.381592	0.614283	0.6539	1	-0.620843	0.469011
	MAFF	0.729938	-0.0122631	0.325026	-0.832663	0.807052	0.693027	0.746382	-0.826076	-0.796811	0.130907	-0.185407	-0.804901	-0.577082	0.206797	0.505606	-0.0933047	-0.39631	0.346757	0.759587	-0.181645	-0.722429	-0.889518	-0.764171	-0.647686	-0.916887	-0.68487	0.529857	0.792989	-0.52689	-0.630905	0.33965	0.621797	-0.783404	0.685687	0.802422	-0.0199422	-0.489826	0.222221	-0.632795	-0.699588	0.399381	0.755861	0.152881	-0.663329	-0.850374	-0.620843	1	-0.133094
	MAFG	-0.277422	-0.558105	-0.540382	0.43575	-0.303545	0.0912636	-0.676039	0.234028	0.143038	-0.686018	-0.745363	0.550144	0.693729	-0.70965	-0.379505	-0.0770836	0.0476535	-0.198815	-0.28109	0.480409	0.35452	0.248797	-0.0188677	0.349557	0.220172	0.368841	-0.701033	-0.487303	0.426775	-0.253846	-0.135449	-0.417121	0.578594	-0.543504	-0.423871	-0.0173203	0.121206	-0.773896	-0.346642	0.526351	0.0168653	0.459377	-0.492469	0.401886	0.400075	0.469011	-0.133094	1
	ME1	-0.919772	-0.0123342	-0.716256	0.894791	-0.804452	-0.701927	-0.666014	0.810727	0.802318	-0.262457	-0.33193	0.46591	0.244992	-0.540808	-0.888248	0.223701	0.809011	0.168668	-0.805196	0.728591	0.973777	0.891127	0.884045	0.490598	0.918173	0.816616	-0.600447	-0.937459	0.781924	0.049572	-0.110045	-0.892687	0.906707	-0.510362	-0.547318	0.437983	0.929097	-0.45452	0.458843	0.747226	-0.285149	-0.573472	0.0922615	0.955393	0.959733	0.603271	-0.755103	0.244823
	MGST2	-0.658455	-0.202169	-0.513422	0.67888	-0.62728	-0.812908	-0.240063	0.740174	0.795603	0.275902	0.0101686	0.251771	0.0971277	0.0215194	-0.791324	-0.407021	0.605885	0.34863	-0.678403	0.606212	0.750325	0.557903	0.605126	0.15916	0.565601	0.358828	-0.337917	-0.633975	0.290493	0.32887	0.00358369	-0.790763	0.486109	-0.0151944	-0.137079	0.824893	0.744063	0.200446	0.592356	0.369947	-0.661218	-0.444581	0.518471	0.732765	0.64575	0.448403	-0.532127	-0.119952
	MGST3	-0.89014	-0.0645364	-0.769698	0.92312	-0.80571	-0.722987	-0.689052	0.829664	0.83633	-0.26666	-0.352039	0.511739	0.28743	-0.534972	-0.9339	0.107065	0.816131	0.206153	-0.792903	0.76064	0.994212	0.889005	0.871951	0.498582	0.891386	0.818858	-0.601089	-0.949188	0.783216	0.0906996	-0.145112	-0.925687	0.910306	-0.466092	-0.506419	0.501462	0.91652	-0.400244	0.499355	0.746393	-0.337667	-0.516658	0.163405	0.983855	0.966004	0.615601	-0.747461	0.285415
	NFE2L2	-0.161696	0.332625	0.344176	0.30042	-0.0621356	-0.700518	-0.125992	0.496939	0.58269	0.59418	0.633557	0.275724	0.033809	0.58888	-0.0278541	-0.108576	0.00730781	-0.307527	-0.164578	-0.284551	0.111387	0.437738	0.45644	0.478822	0.400178	0.178542	0.143164	-0.0378169	-0.0476909	0.735578	0.105638	0.0258112	0.055942	-0.146023	-0.28244	-0.0136224	0.0905545	0.532803	0.850908	-0.200498	-0.557624	-0.803699	0.259948	0.0854496	0.168888	0.300421	-0.532067	-0.573025
	NQO1	-0.405633	0.525281	-0.372272	0.664804	-0.381565	-0.6435	-0.58729	0.595304	0.71128	-0.135484	0.0961042	0.512861	0.0745226	-0.194467	-0.521259	0.256929	0.644236	0.0715999	-0.273861	0.17876	0.632414	0.845053	0.914183	0.691596	0.719894	0.822424	-0.0119194	-0.540131	0.704202	0.418124	-0.306983	-0.388661	0.585236	-0.279761	-0.34647	0.0272121	0.50421	0.0615506	0.924278	0.352388	-0.166712	-0.764474	0.392983	0.629424	0.656952	0.317372	-0.721368	-0.129647
	NRG1	-0.928969	-0.469425	-0.53841	0.789201	-0.665416	-0.576805	-0.62061	0.76346	0.66108	-0.18179	-0.569346	0.39219	0.449988	-0.500465	-0.75945	0.0782156	0.423915	-0.10543	-0.849318	0.795953	0.775816	0.644169	0.484633	0.425644	0.748612	0.527025	-0.906206	-0.813139	0.505899	-0.182583	0.269991	-0.818654	0.827969	-0.694726	-0.662889	0.434489	0.786068	-0.726579	-0.00942562	0.609261	-0.419388	-0.229066	-0.339481	0.779937	0.778083	0.806559	-0.517339	0.535848
	PDGFB	0.744624	-0.287795	0.188781	-0.752853	0.545612	0.75397	0.635477	-0.780614	-0.778806	0.00101263	-0.0739561	-0.513026	-0.23694	0.169562	0.484261	-0.417088	-0.47515	0.277901	0.616604	-0.231086	-0.661975	-0.905249	-0.870776	-0.736193	-0.93029	-0.74354	0.392446	0.652595	-0.590306	-0.340224	-0.0117623	0.473424	-0.717445	0.674459	0.734818	0.0241003	-0.625812	0.278526	-0.664796	-0.441077	0.31859	0.90526	0.0987189	-0.63023	-0.754117	-0.615301	0.854083	0.0606459
	PGD	-0.753146	0.125802	-0.823464	0.855973	-0.649994	-0.569015	-0.737231	0.683438	0.718501	-0.470241	-0.497737	0.475748	0.190922	-0.698637	-0.895602	0.299822	0.87804	0.278369	-0.582046	0.743096	0.945481	0.882432	0.89791	0.569841	0.826548	0.936467	-0.472914	-0.883739	0.936438	-0.0763957	-0.204213	-0.807987	0.903348	-0.436258	-0.423596	0.339174	0.864924	-0.488739	0.485044	0.706667	-0.099945	-0.43888	0.194939	0.959319	0.912524	0.50345	-0.640012	0.360053
	PPARD	0.862546	0.335315	0.856405	-0.872824	0.779453	0.594851	0.654467	-0.755775	-0.732253	0.338092	0.567404	-0.460099	-0.365857	0.625775	0.966706	0.0492368	-0.734044	-0.255691	0.794228	-0.9026	-0.959591	-0.730083	-0.663042	-0.366339	-0.746246	-0.692246	0.732384	0.935204	-0.706877	0.0882051	0.0729296	0.977013	-0.884891	0.430229	0.432345	-0.620964	-0.882989	0.520786	-0.234898	-0.753642	0.345078	0.209069	-0.0806353	-0.966796	-0.901037	-0.634628	0.568048	-0.50622
	PRDX1	-0.88979	-0.142095	-0.666537	0.977039	-0.794587	-0.826399	-0.752624	0.927558	0.931659	-0.157649	-0.264908	0.633502	0.4267	-0.404637	-0.898517	-0.0166513	0.687594	0.0360974	-0.825537	0.687297	0.961979	0.924444	0.847708	0.613522	0.921581	0.791133	-0.656716	-0.933494	0.703687	0.255447	-0.0959031	-0.899218	0.912193	-0.5547	-0.610621	0.470508	0.842734	-0.338	0.582651	0.691865	-0.503179	-0.564453	0.102411	0.953233	0.960747	0.739527	-0.823247	0.291042
	PRDX6	-0.89165	-0.127274	-0.582912	0.974887	-0.839067	-0.772723	-0.827286	0.923693	0.897892	-0.221331	-0.183367	0.743123	0.545206	-0.419124	-0.789211	0.072066	0.590131	-0.147543	-0.850615	0.553908	0.917228	0.954633	0.832403	0.67536	0.971603	0.804137	-0.701693	-0.943002	0.695869	0.34325	-0.173786	-0.840336	0.942145	-0.697282	-0.75955	0.280411	0.747307	-0.417443	0.549652	0.75865	-0.449489	-0.618313	-0.0826275	0.892416	0.974862	0.759899	-0.915936	0.332015
	PTGR1	-0.795629	-0.081146	-0.832554	0.939479	-0.738211	-0.666295	-0.78647	0.798553	0.822701	-0.387683	-0.45392	0.604934	0.370013	-0.612818	-0.944376	0.0556835	0.794836	0.198319	-0.693723	0.767669	0.979576	0.890654	0.842059	0.584518	0.840981	0.875896	-0.594344	-0.93827	0.846587	0.0803895	-0.208817	-0.897301	0.932148	-0.471354	-0.485294	0.447415	0.839303	-0.426848	0.511102	0.739855	-0.301905	-0.397239	0.174925	0.990487	0.95169	0.624246	-0.708289	0.427932
	RXRA	0.615996	-0.169685	0.729423	-0.574238	0.66085	0.0974902	0.627969	-0.335629	-0.289789	0.763342	0.467269	-0.381076	-0.185991	0.889346	0.576037	-0.606542	-0.722934	-0.175148	0.482782	-0.51038	-0.730206	-0.657001	-0.665224	-0.31448	-0.673878	-0.793179	0.43416	0.778044	-0.867465	0.243132	0.422627	0.614297	-0.793192	0.481117	0.444853	0.025376	-0.628242	0.735333	-0.0587963	-0.849114	-0.349642	0.266161	0.160283	-0.7068	-0.769545	-0.220248	0.520905	-0.457738
	SERPINA1	0.0360547	0.363747	-0.7384	0.141756	-0.132713	0.0511041	-0.0547963	-0.0917774	0.0519107	-0.457883	-0.332487	-0.0905742	-0.380494	-0.499916	-0.505325	0.0735475	0.779949	0.868946	0.14872	0.435826	0.422348	0.176631	0.414305	-0.123131	0.0180502	0.439418	0.303536	-0.265659	0.580538	-0.258081	-0.474515	-0.336199	0.186282	0.483197	0.49817	0.38008	0.391495	0.108042	0.292055	0.277429	0.356683	0.100624	0.775862	0.453463	0.26152	-0.348495	0.0603755	0.030088
	SLC2A1	0.411456	0.53667	0.32135	-0.58405	0.343329	0.168386	0.819144	-0.473943	-0.367632	0.481823	0.550055	-0.736678	-0.858197	0.510546	0.330693	0.0552759	0.0853065	0.539264	0.419523	-0.345724	-0.366245	-0.439418	-0.0992003	-0.628263	-0.433277	-0.429775	0.810524	0.524235	-0.381702	-0.00920374	0.000620449	0.386132	-0.663083	0.81407	0.726309	0.14682	-0.115455	0.751449	0.139872	-0.477701	0.225995	-0.155077	0.659292	-0.401862	-0.481301	-0.723538	0.381544	-0.906168
	SLC2A10	0.435499	-0.325752	0.570789	-0.690976	0.291015	0.360963	0.830879	-0.485441	-0.537323	0.592954	0.503159	-0.555069	-0.249267	0.677887	0.582551	-0.478822	-0.605472	0.00488207	0.215688	-0.430742	-0.648035	-0.810603	-0.768048	-0.810568	-0.679164	-0.955947	0.305937	0.619638	-0.926875	0.0839478	0.193453	0.414191	-0.776577	0.549022	0.471793	0.134326	-0.509537	0.539053	-0.477558	-0.475496	-0.0951289	0.363661	-0.00409552	-0.693815	-0.684173	-0.449589	0.521522	-0.446646
	SLC2A11	-0.705728	-0.153372	-0.699421	0.827414	-0.817173	-0.345006	-0.899737	0.639806	0.576715	-0.660931	-0.365296	0.804936	0.658444	-0.743493	-0.644905	0.215324	0.520831	-0.15947	-0.685993	0.477631	0.807895	0.809029	0.644928	0.573611	0.809554	0.810064	-0.703088	-0.916377	0.784472	0.163179	-0.458636	-0.740556	0.940775	-0.722668	-0.729368	0.00795454	0.531675	-0.675588	0.228503	0.927353	-0.0546617	-0.292072	-0.298847	0.78486	0.904562	0.563418	-0.779386	0.649887
	SLC2A12	0.0874529	0.36619	0.748368	-0.401016	0.328294	-0.106259	0.571544	-0.139804	-0.146926	0.726305	0.598864	-0.534285	-0.518621	0.684123	0.478775	0.268135	-0.290246	-0.189864	0.126111	-0.463423	-0.42275	-0.231102	-0.0900115	-0.198934	-0.107258	-0.416282	0.378908	0.477437	-0.502218	0.0869132	0.487671	0.464388	-0.484169	0.141227	0.0769299	-0.161868	-0.117215	0.388377	0.064586	-0.550159	-0.0876113	-0.475028	-0.0219737	-0.467991	-0.399215	-0.182279	0.116928	-0.81964
	SLC2A13	-0.881301	-0.31479	-0.745079	0.778153	-0.652601	-0.506538	-0.59748	0.674182	0.616797	-0.338365	-0.692741	0.301722	0.272598	-0.66813	-0.878238	0.159767	0.659937	0.184755	-0.749474	0.915544	0.865122	0.658774	0.58911	0.359316	0.714554	0.646008	-0.770478	-0.849436	0.681528	-0.329006	0.144738	-0.873589	0.848067	-0.519589	-0.470745	0.518544	0.890298	-0.709556	0.0384214	0.659331	-0.244645	-0.175178	-0.104722	0.881679	0.813708	0.650417	-0.441538	0.529648
	SLC2A2	0.310271	-0.188691	0.468817	-0.570628	0.361562	0.68826	0.291888	-0.557372	-0.705685	-0.133695	-0.10357	-0.321459	0.00977718	-0.0281777	0.642799	0.304263	-0.623513	-0.393748	0.281243	-0.354007	-0.606509	-0.572872	-0.677992	-0.328984	-0.443427	-0.500085	-0.036004	0.449365	-0.418364	-0.437563	0.229172	0.516367	-0.370359	-0.134193	-0.0282595	-0.538562	-0.513163	-0.40847	-0.86426	-0.212077	0.438265	0.468752	-0.745626	-0.614758	-0.513297	-0.229213	0.481006	0.206136
	SLC2A3	-0.350236	-0.163653	-0.659363	0.100042	-0.274521	0.197001	0.0132316	-0.0747182	-0.122065	-0.471362	-0.714346	-0.317562	-0.248789	-0.699822	-0.486263	0.273447	0.560064	0.622191	-0.229318	0.720874	0.40663	0.00121519	0.107672	-0.341272	0.0649689	0.193514	-0.273312	-0.366914	0.403982	-0.784105	0.0210779	-0.481845	0.295891	0.0934536	0.188959	0.441103	0.5613	-0.564145	-0.482178	0.414203	0.351612	0.337278	0.0620054	0.421813	0.274293	-0.0783895	0.216241	0.364643
	SLC2A4	0.253274	0.606073	0.294041	-0.587475	0.408952	0.341198	0.688472	-0.545541	-0.509716	0.194866	0.154216	-0.851457	-0.911131	0.142372	0.338939	0.580514	0.127878	0.432719	0.408258	-0.193961	-0.345637	-0.383742	-0.0694501	-0.509223	-0.323768	-0.265768	0.614328	0.463278	-0.157632	-0.502123	0.224862	0.419395	-0.493132	0.498722	0.52434	-0.0948839	0.0186585	0.181242	-0.202978	-0.398172	0.530601	-0.108422	0.258928	-0.363248	-0.428498	-0.629053	0.471415	-0.653897
	SLC2A5	0.045777	0.677604	-0.522845	0.103384	-0.00509316	-0.0645631	0.000358949	-0.0719832	0.100636	-0.286245	-0.145598	-0.180002	-0.570745	-0.334568	-0.395877	0.307596	0.790151	0.789598	0.2308	0.270819	0.35459	0.264935	0.566871	0.0085616	0.10321	0.497596	0.480248	-0.158328	0.587321	-0.195952	-0.353875	-0.171318	0.122604	0.454614	0.457312	0.225698	0.406675	0.216934	0.499056	0.108342	0.370088	-0.207227	0.821556	0.380099	0.215213	-0.368763	-0.00565457	-0.259798
	SLC2A6	-0.363951	-0.219312	-0.892257	0.339821	-0.352987	0.0167142	-0.229915	0.112798	0.122935	-0.559714	-0.803051	-0.0433988	-0.0649682	-0.769963	-0.722987	0.0307869	0.694707	0.691387	-0.255282	0.85827	0.599399	0.191927	0.260751	-0.12283	0.158909	0.401878	-0.324434	-0.529097	0.584331	-0.607823	-0.128794	-0.653344	0.465177	0.0927739	0.179375	0.579343	0.623254	-0.473076	-0.204889	0.502793	0.183037	0.356294	0.274831	0.641229	0.444047	0.0639852	0.0795931	0.521433
	SLC2A8	0.424075	-0.258079	-0.171531	-0.230053	0.0498473	0.176248	0.338235	-0.249938	-0.164947	0.107354	0.181576	-0.0763088	-0.0409646	0.232665	0.000236329	-0.764901	-0.0481411	0.448105	0.225965	-0.0404243	-0.138446	-0.403066	-0.341169	-0.494095	-0.493364	-0.377683	0.310816	0.192491	-0.320036	0.245555	-0.362344	-0.0173184	-0.363596	0.683489	0.606668	0.422652	-0.27034	0.623748	0.0354716	-0.104683	-0.112209	0.468962	0.57594	-0.133953	-0.254839	-0.384388	0.288327	-0.0786342
	SLC2A9	0.807135	0.160616	0.824847	-0.839093	0.886385	0.621974	0.568233	-0.737735	-0.744217	0.270172	0.246686	-0.49093	-0.294462	0.496298	0.906004	0.0770295	-0.803653	-0.323305	0.794978	-0.721524	-0.963875	-0.757924	-0.759422	-0.274449	-0.768611	-0.680748	0.541752	0.930861	-0.67201	-0.179406	0.324554	0.959404	-0.815202	0.286837	0.365757	-0.602581	-0.839007	0.257042	-0.440704	-0.808873	0.320171	0.395097	-0.263394	-0.934704	-0.918594	-0.464577	0.703908	-0.256458
	SLC39A1	0.327945	-0.0387147	0.161156	-0.0849605	0.355825	-0.316594	0.2859	0.0506411	0.19891	0.59493	0.256659	-0.127967	-0.182946	0.612674	-0.0344251	-0.69654	-0.111366	0.228825	0.273134	-0.0575731	-0.163385	-0.176953	-0.109196	-0.0352043	-0.307777	-0.265492	0.367392	0.325008	-0.343053	0.330495	0.207832	0.128546	-0.372484	0.522455	0.461839	0.428732	-0.137209	0.789755	0.463174	-0.551409	-0.510547	0.0491969	0.673034	-0.115321	-0.28916	-0.0380683	0.208646	-0.382421
	SLC39A10	-0.904307	-0.180997	-0.804068	0.889508	-0.869617	-0.65483	-0.64008	0.792744	0.775197	-0.290268	-0.367176	0.486371	0.318686	-0.561937	-0.930497	0.0463512	0.791923	0.233551	-0.844991	0.790017	0.989771	0.814167	0.786231	0.373949	0.845644	0.737193	-0.655782	-0.966509	0.725045	0.0611789	-0.177863	-0.970987	0.89401	-0.438152	-0.484199	0.557178	0.906787	-0.431618	0.373009	0.807685	-0.324901	-0.421543	0.11847	0.969689	0.957154	0.584186	-0.711926	0.334247
	SLC39A11	-0.240371	-0.191024	0.0488938	0.577664	-0.0346145	-0.673459	-0.601818	0.660539	0.702684	0.225314	-0.0345395	0.636914	0.561784	0.196355	-0.280192	-0.343162	-0.121366	-0.509391	-0.224643	0.0971457	0.245544	0.520386	0.297574	0.825918	0.417493	0.354237	-0.365855	-0.237925	0.152435	0.484136	0.254107	-0.168946	0.377372	-0.511448	-0.517381	0.0230429	0.082335	0.0248598	0.585592	-0.0735544	-0.699739	-0.309028	-0.0771374	0.297843	0.306553	0.746052	-0.451577	0.225636
	SLC39A12	-0.193903	-0.0145721	0.619362	0.163033	-0.0438833	-0.333243	-0.262409	0.357876	0.270546	0.359059	0.463582	0.392532	0.437053	0.415216	0.332833	0.132481	-0.500271	-0.916116	-0.244066	-0.465113	-0.154847	0.261898	0.0542966	0.511582	0.354056	-0.00936997	-0.261393	0.0253477	-0.223957	0.533561	0.252694	0.219441	0.0926612	-0.665001	-0.719393	-0.506257	-0.215283	-0.0717409	0.200875	-0.0974004	-0.377171	-0.541665	-0.633351	-0.195609	0.0502509	0.472303	-0.465659	-0.124312
	SLC39A13	-0.15336	-0.3394	0.289551	0.273167	-0.391077	-0.388703	-0.23051	0.438393	0.386548	0.355406	0.647311	0.613502	0.652035	0.475391	0.117705	-0.516617	-0.384939	-0.629881	-0.411648	-0.373018	0.0265914	0.20794	-0.00389845	0.227339	0.264144	-0.121508	-0.271874	-0.157668	-0.320654	0.932338	-0.216316	-0.1011	0.0952106	-0.33548	-0.501887	-0.0777184	-0.236418	0.311458	0.346273	0.165053	-0.603134	-0.346793	-0.251299	-0.0421167	0.17608	0.364206	-0.579471	-0.0768282
	SLC39A14	-0.592802	-0.335687	-0.867489	0.781897	-0.807932	-0.43523	-0.6514	0.621822	0.628968	-0.438967	-0.327149	0.65282	0.516561	-0.554113	-0.823439	-0.298092	0.627742	0.249952	-0.65014	0.64932	0.848615	0.630374	0.545148	0.277902	0.585242	0.610913	-0.557292	-0.862385	0.616891	0.236314	-0.486583	-0.884384	0.764661	-0.259901	-0.315775	0.511573	0.584975	-0.256494	0.334552	0.81236	-0.283396	-0.0883131	0.201088	0.83911	0.818947	0.430283	-0.601933	0.513973
	SLC39A2	0.625719	0.670865	0.584673	-0.734809	0.816473	0.378806	0.690303	-0.656887	-0.564521	0.335515	0.255603	-0.779057	-0.844705	0.414844	0.594123	0.399473	-0.203071	0.212425	0.775053	-0.483098	-0.661007	-0.514132	-0.258972	-0.306875	-0.55746	-0.379314	0.827733	0.792943	-0.336423	-0.33675	0.322531	0.780954	-0.727066	0.55455	0.606683	-0.32518	-0.358226	0.424744	-0.0574603	-0.785621	0.438504	-0.00402245	0.292353	-0.635534	-0.721857	-0.632737	0.625722	-0.67928
	SLC39A3	0.297193	-0.439024	0.390485	-0.482212	0.00455162	0.609956	0.294432	-0.438545	-0.595421	-0.0524379	0.268903	-0.0431928	0.297278	0.143174	0.616417	-0.161567	-0.675616	-0.41444	0.0544599	-0.477197	-0.522047	-0.576424	-0.729355	-0.507949	-0.427433	-0.636943	-0.0894264	0.30766	-0.595352	0.0814243	-0.177238	0.325398	-0.371433	-0.0261257	-0.0481172	-0.365897	-0.622623	-0.0947106	-0.72525	0.0323403	0.208857	0.455749	-0.633915	-0.584212	-0.40254	-0.264778	0.232873	0.161361
	SLC39A4	0.448829	0.370356	0.0391565	-0.715348	0.366879	0.676648	0.745894	-0.785572	-0.756821	-0.0966634	-0.0199617	-0.846179	-0.820469	-0.0711069	0.325671	0.338978	0.122085	0.660347	0.513229	-0.113134	-0.385166	-0.625921	-0.327534	-0.804964	-0.595658	-0.394288	0.620511	0.467912	-0.186178	-0.615555	-0.0714125	0.358189	-0.563291	0.728459	0.771846	0.00784809	-0.131282	0.15858	-0.482072	-0.249869	0.71831	0.360893	0.323764	-0.396218	-0.507698	-0.850909	0.685134	-0.374627
	SLC39A5	0.784143	0.306756	0.37306	-0.894849	0.823433	0.804352	0.721551	-0.931727	-0.894	-0.0153945	-0.0830973	-0.809131	-0.688449	0.116894	0.626823	0.236957	-0.32105	0.323057	0.86222	-0.352675	-0.756403	-0.818293	-0.636316	-0.594292	-0.85502	-0.555446	0.688959	0.81594	-0.393556	-0.630171	0.176273	0.749419	-0.776295	0.646551	0.763721	-0.292315	-0.529962	0.176904	-0.566867	-0.646675	0.665646	0.588288	0.119198	-0.714444	-0.840415	-0.772682	0.927092	-0.238209
	SLC39A6	-0.856741	-0.265061	-0.787706	0.963509	-0.835402	-0.704176	-0.777952	0.863528	0.854032	-0.304919	-0.383271	0.664612	0.50275	-0.533321	-0.929081	-0.0874404	0.688971	0.0943888	-0.820692	0.754665	0.975299	0.859581	0.758195	0.533216	0.85135	0.771543	-0.715693	-0.970206	0.723763	0.183778	-0.192874	-0.95258	0.933554	-0.526542	-0.566312	0.502543	0.809844	-0.41894	0.446941	0.784041	-0.433807	-0.376411	0.0719876	0.970987	0.965004	0.70214	-0.75964	0.457708
	SLC39A7	-0.430795	-0.551127	-0.12168	0.416773	-0.494436	-0.655869	-0.0228833	0.596312	0.590414	0.547099	0.28157	0.245988	0.311138	0.400368	-0.414286	-0.769607	0.0589879	0.00982846	-0.618354	0.27943	0.367376	0.196625	0.121721	-0.0463909	0.266431	-0.12705	-0.365734	-0.340724	-0.237381	0.551882	0.0967017	-0.540705	0.165821	0.0123481	-0.14313	0.721316	0.313938	0.379892	0.333506	0.155024	-0.845299	-0.217406	0.247719	0.331015	0.316434	0.425127	-0.380321	-0.137793
	SLC39A8	-0.576564	0.241592	0.0813061	0.264135	-0.553963	-0.349582	-0.0722806	0.364183	0.286786	0.15528	0.418579	0.0801048	-0.0350613	0.0343998	-0.0850599	0.459548	0.259376	-0.186625	-0.571278	-0.0588732	0.324902	0.420638	0.479841	0.0599651	0.594914	0.212991	-0.188854	-0.372506	0.135463	0.267199	-0.0680902	-0.264547	0.299399	-0.362313	-0.481129	-0.0606451	0.402033	-0.128522	0.211514	0.392443	-0.0617443	-0.768572	-0.211758	0.222233	0.422512	0.152583	-0.597096	-0.380926
	SLC39A9	0.404312	-0.382176	0.0375264	-0.637616	0.318459	0.608027	0.708457	-0.635666	-0.673348	0.0754251	-0.195938	-0.6893	-0.374008	0.070921	0.249234	-0.315835	-0.242231	0.458899	0.314524	0.0738422	-0.431547	-0.825882	-0.736632	-0.88157	-0.756427	-0.715231	0.203091	0.448942	-0.524589	-0.546937	0.161254	0.195174	-0.577218	0.644764	0.696279	0.323505	-0.255435	0.118698	-0.773918	-0.288039	0.251047	0.798046	0.104904	-0.418904	-0.57195	-0.523274	0.8045	0.00573479
	SLC5A1	-0.0508845	0.534785	0.084533	-0.213038	0.210439	0.300033	0.0862183	-0.290913	-0.325608	-0.282795	-0.253877	-0.40985	-0.475444	-0.356302	0.160299	0.932475	0.192812	0.0708518	0.192069	-0.00814189	-0.0817289	0.0140903	0.154279	0.00508217	0.0695803	0.196007	0.151634	0.0962726	0.287573	-0.634492	0.192625	0.237465	0.0176185	-0.140757	-0.027215	-0.410417	0.15916	-0.482565	-0.281042	-0.0329234	0.62961	-0.158322	-0.249779	-0.0795179	-0.0605007	-0.216289	0.174984	-0.0938972
	SLC5A10	0.594634	0.714159	0.0566961	-0.61636	0.294922	0.677949	0.473352	-0.755668	-0.677596	-0.309259	0.274802	-0.452206	-0.638406	-0.0996722	0.442665	0.458995	0.149382	0.471369	0.63071	-0.455843	-0.369437	-0.382814	-0.100016	-0.504933	-0.446342	-0.122257	0.805391	0.412164	0.0149682	-0.184775	-0.544208	0.477646	-0.465221	0.615552	0.610232	-0.389458	-0.333256	0.295382	-0.090381	-0.105103	0.858195	0.102567	0.362466	-0.400487	-0.393382	-0.925523	0.361857	-0.413289
	SLC5A11	0.46833	-0.229864	0.150721	-0.458201	0.719348	0.489649	0.263396	-0.502009	-0.505607	-0.0759152	-0.587424	-0.449777	-0.190231	-0.0672483	0.24856	-0.0612226	-0.381258	0.0799974	0.566095	0.0957973	-0.484947	-0.57601	-0.618971	-0.175158	-0.632203	-0.362679	0.0970649	0.514951	-0.242627	-0.717211	0.506664	0.415056	-0.386679	0.216027	0.408476	-0.06156	-0.329829	-0.207938	-0.619233	-0.542869	0.222517	0.778225	-0.142711	-0.382445	-0.573981	-0.139193	0.816256	0.33788
	SLC5A12	0.057844	0.662882	-0.0438087	-0.326297	-0.0246937	0.416738	0.299951	-0.432588	-0.434378	-0.310786	0.109423	-0.44413	-0.608749	-0.298199	0.189363	0.798535	0.367761	0.37437	0.180133	-0.157696	-0.0447265	-0.073541	0.190676	-0.364906	-0.014618	0.101703	0.417325	0.0662136	0.228672	-0.366526	-0.299474	0.165304	-0.109326	0.223132	0.22734	-0.292959	0.114409	-0.125829	-0.160635	0.160793	0.770364	-0.210954	0.0833917	-0.100177	-0.043972	-0.599173	0.0937499	-0.360542
	SLC5A2	0.984359	0.290474	0.601343	-0.930278	0.811684	0.772341	0.693379	-0.910731	-0.857118	0.126445	0.347717	-0.534171	-0.441465	0.425726	0.857637	-0.0434278	-0.594445	0.0453635	0.92058	-0.741645	-0.922102	-0.842227	-0.732063	-0.52448	-0.911183	-0.680948	0.803727	0.927418	-0.612262	-0.101655	-0.0718041	0.910042	-0.90665	0.651985	0.686595	-0.479278	-0.870955	0.512419	-0.341802	-0.698462	0.504487	0.497845	0.112038	-0.906686	-0.929806	-0.799629	0.756162	-0.353887
	SLC5A3	-0.387613	-0.136193	-0.602392	0.430314	-0.0451977	-0.425298	-0.196448	0.359729	0.437781	-0.0421873	-0.729222	-0.127205	-0.191258	-0.346866	-0.76577	-0.10228	0.592877	0.562349	-0.187959	0.869149	0.54066	0.297572	0.369666	0.195365	0.218883	0.392045	-0.253497	-0.359198	0.459511	-0.507336	0.403091	-0.533009	0.376601	0.0695298	0.161558	0.713412	0.70249	-0.208816	0.159836	0.0381449	-0.262678	0.0930406	0.455286	0.628208	0.346384	0.351117	0.0921051	0.243771
	SLC5A4	0.516012	-0.138789	0.723805	-0.837068	0.505489	0.624668	0.765935	-0.684217	-0.779213	0.361064	0.322397	-0.63573	-0.301132	0.479453	0.807563	-0.0103517	-0.728107	-0.199862	0.403256	-0.554843	-0.824514	-0.851728	-0.834248	-0.685515	-0.70645	-0.887035	0.313799	0.746399	-0.828836	-0.222937	0.306049	0.671515	-0.780507	0.324602	0.340031	-0.294024	-0.631189	0.177351	-0.727932	-0.538306	0.25162	0.406884	-0.364839	-0.855502	-0.79793	-0.489924	0.645374	-0.31067
	SLC5A5	0.710134	0.114233	0.495445	-0.929008	0.699721	0.865269	0.741221	-0.922456	-0.95804	0.0194671	0.0203247	-0.756136	-0.52019	0.166745	0.750496	0.209494	-0.509237	0.106356	0.710063	-0.448589	-0.821855	-0.887466	-0.780448	-0.684155	-0.84074	-0.704799	0.524503	0.799549	-0.555968	-0.553223	0.178156	0.748265	-0.783783	0.500269	0.595289	-0.370754	-0.6184	0.0752526	-0.763457	-0.555652	0.624134	0.606246	-0.167315	-0.811349	-0.849941	-0.717019	0.865874	-0.184881
	SLC5A6	0.56156	0.394139	0.306779	-0.639738	0.452888	0.225925	0.850368	-0.537195	-0.412172	0.496805	0.491904	-0.722638	-0.7949	0.563332	0.346253	-0.184236	-0.0196617	0.573295	0.530924	-0.338023	-0.450602	-0.566794	-0.258686	-0.670929	-0.602223	-0.535926	0.836825	0.615681	-0.47889	0.00317524	0.00291796	0.427041	-0.756728	0.929587	0.854253	0.219727	-0.242534	0.849817	0.100839	-0.57682	0.158207	0.0618932	0.732704	-0.463785	-0.592498	-0.742315	0.517986	-0.811704
	SLC5A7	0.669817	0.509947	0.741099	-0.765167	0.884744	0.333005	0.722679	-0.623085	-0.545674	0.501387	0.329509	-0.745297	-0.73115	0.596694	0.682791	0.215908	-0.41355	0.0481885	0.770044	-0.560623	-0.772417	-0.594997	-0.404491	-0.290973	-0.625419	-0.529846	0.772339	0.884645	-0.525288	-0.230351	0.447375	0.848673	-0.811336	0.519198	0.562745	-0.319954	-0.480418	0.500116	-0.0869524	-0.908869	0.260645	0.0456339	0.203215	-0.74316	-0.818348	-0.538579	0.655	-0.675727
	SLC5A8	0.121474	-0.480955	0.587129	-0.497468	0.288208	0.157661	0.663031	-0.249745	-0.356328	0.650658	0.193359	-0.566499	-0.17084	0.577298	0.423115	-0.311806	-0.61015	-0.178029	0.00478928	-0.16308	-0.518666	-0.65079	-0.687365	-0.571693	-0.461762	-0.83959	-0.0397587	0.486317	-0.830351	-0.17689	0.635521	0.288953	-0.559516	0.197319	0.188022	0.187668	-0.26055	0.162164	-0.601431	-0.490643	-0.263129	0.29187	-0.293502	-0.538402	-0.54921	-0.0686272	0.484161	-0.267479
	SLC5A9	0.834843	0.575644	0.669712	-0.844601	0.822542	0.692395	0.558536	-0.831486	-0.787127	0.0607086	0.31345	-0.532321	-0.530811	0.316352	0.862378	0.392037	-0.486854	-0.0813709	0.890635	-0.763409	-0.852898	-0.624032	-0.489373	-0.283748	-0.677367	-0.444927	0.788136	0.860994	-0.401005	-0.202993	0.0318129	0.957286	-0.759399	0.407758	0.471818	-0.708337	-0.732484	0.297729	-0.252186	-0.671537	0.632846	0.203667	-0.0362781	-0.839949	-0.814905	-0.709209	0.614085	-0.417016
	SLC6A1	-0.870414	-0.155069	-0.776736	0.963341	-0.826045	-0.658075	-0.833195	0.838604	0.821398	-0.399865	-0.410534	0.675601	0.48465	-0.619576	-0.89465	0.0942452	0.715108	0.0476936	-0.796864	0.720395	0.976169	0.911686	0.815307	0.59948	0.904975	0.855278	-0.708014	-0.983622	0.81134	0.128508	-0.214628	-0.910976	0.978843	-0.610845	-0.633381	0.367356	0.815508	-0.526108	0.434003	0.819551	-0.316445	-0.434095	-0.0102277	0.970033	0.990006	0.690629	-0.790245	0.476083
	SLC6A11	-0.199671	-0.131004	0.661685	0.0699783	-0.137077	-0.330888	-0.0451265	0.322883	0.221878	0.536037	0.643678	0.270758	0.371047	0.578557	0.365985	-0.0470499	-0.532787	-0.819651	-0.331731	-0.493424	-0.190523	0.1205	-0.0517585	0.240337	0.266731	-0.224679	-0.225901	0.0623056	-0.429845	0.623186	0.22771	0.173441	-0.0388988	-0.490867	-0.601292	-0.325705	-0.22081	0.110486	0.139682	-0.0976668	-0.464403	-0.523668	-0.54587	-0.260696	-0.00978522	0.366729	-0.432283	-0.288117
	SLC6A13	-0.191174	-0.394813	-0.177962	0.342617	-0.375699	0.144103	-0.68922	0.206642	0.0768582	-0.605578	-0.23738	0.749515	0.859562	-0.475781	-0.0081834	0.0470899	-0.226941	-0.621465	-0.291455	-0.0280761	0.157256	0.275284	-0.0427872	0.417179	0.293213	0.285538	-0.607567	-0.390787	0.252893	0.18249	-0.36267	-0.176746	0.487558	-0.724532	-0.682663	-0.455358	-0.183487	-0.649893	-0.241385	0.560396	0.0621342	0.167129	-0.76227	0.144918	0.342261	0.40184	-0.391723	0.793684
	SLC6A14	0.675466	0.462561	0.714199	-0.685302	0.609035	0.645422	0.311233	-0.669306	-0.689467	-0.0438606	0.386219	-0.228208	-0.195666	0.249028	0.90064	0.453665	-0.603362	-0.426722	0.678787	-0.855535	-0.786085	-0.458599	-0.44575	-0.0985354	-0.466575	-0.35132	0.537508	0.693583	-0.358979	-0.00873125	-0.0733364	0.891367	-0.565901	0.0557322	0.101335	-0.91482	-0.777594	0.0920892	-0.272804	-0.450907	0.577354	0.0834788	-0.384178	-0.800057	-0.64848	-0.506464	0.342562	-0.246563
	SLC6A15	-0.943151	-0.296038	-0.295018	0.694093	-0.60882	-0.671193	-0.440916	0.763649	0.664859	0.0858574	-0.307404	0.234421	0.262187	-0.253619	-0.625171	0.189785	0.377718	-0.160456	-0.850123	0.632468	0.680128	0.625836	0.529502	0.378344	0.774826	0.427585	-0.76691	-0.692726	0.365356	-0.0932555	0.401162	-0.694821	0.694533	-0.654129	-0.66206	0.391698	0.791121	-0.561565	0.0904316	0.457368	-0.468567	-0.482581	-0.309201	0.660416	0.694123	0.751272	-0.550633	0.200049
	SLC6A16	0.754676	-0.0112004	0.695686	-0.811587	0.918743	0.599829	0.600076	-0.718997	-0.725084	0.280237	0.00928388	-0.594456	-0.331163	0.426819	0.755123	-0.0387966	-0.747173	-0.174013	0.766854	-0.481954	-0.902269	-0.81636	-0.819534	-0.339465	-0.82806	-0.713987	0.443675	0.902514	-0.665816	-0.384951	0.487784	0.846675	-0.795046	0.35174	0.466597	-0.374272	-0.719794	0.185512	-0.558503	-0.842597	0.24593	0.574035	-0.200442	-0.846833	-0.919153	-0.398651	0.848097	-0.137605
	SLC6A17	-0.887028	-0.376836	-0.820722	0.892226	-0.830343	-0.560765	-0.728002	0.771052	0.71911	-0.396926	-0.547286	0.554463	0.484703	-0.658329	-0.913261	-0.0103596	0.660511	0.118123	-0.839623	0.843242	0.945704	0.75377	0.639425	0.412723	0.788164	0.701565	-0.811068	-0.965735	0.704438	-0.0413999	-0.115975	-0.965356	0.929495	-0.553489	-0.555716	0.509134	0.828101	-0.611336	0.182764	0.821997	-0.326494	-0.217348	-0.0758305	0.94347	0.927704	0.680602	-0.633724	0.582113
	SLC6A18	0.505824	0.25119	0.00537737	-0.641982	0.508154	0.851473	0.393732	-0.811573	-0.823523	-0.460401	-0.403554	-0.599326	-0.500678	-0.376668	0.375243	0.486247	-0.0580211	0.353235	0.626419	-0.0834655	-0.441522	-0.569904	-0.433025	-0.473817	-0.587159	-0.225722	0.388237	0.444052	-0.00955842	-0.812627	-0.0210294	0.453442	-0.389326	0.367243	0.523601	-0.32835	-0.288312	-0.284838	-0.693326	-0.206839	0.857059	0.609403	-0.0835238	-0.405762	-0.497604	-0.642502	0.735825	0.132352
	SLC6A19	0.785982	0.2952	0.87835	-0.779214	0.874673	0.341506	0.67818	-0.596706	-0.536895	0.582763	0.505851	-0.53378	-0.446813	0.777462	0.82257	-0.0856068	-0.693139	-0.197518	0.765173	-0.75014	-0.899929	-0.673074	-0.592222	-0.263775	-0.709409	-0.685312	0.712305	0.949647	-0.733726	0.0664355	0.356363	0.919154	-0.884889	0.468328	0.476397	-0.395489	-0.737919	0.631906	-0.0805812	-0.936072	0.0848459	0.138202	0.0837344	-0.879005	-0.896163	-0.470395	0.59939	-0.597996
	SLC6A2	0.42335	0.0540916	0.820594	-0.762078	0.587199	0.467142	0.697193	-0.577924	-0.658061	0.445819	0.312889	-0.660598	-0.395042	0.512943	0.78761	0.20915	-0.674134	-0.285197	0.405578	-0.55326	-0.790014	-0.696028	-0.657859	-0.470215	-0.556219	-0.744762	0.328976	0.745549	-0.726561	-0.264045	0.493031	0.721272	-0.714397	0.189137	0.223448	-0.381711	-0.520829	0.122323	-0.578825	-0.63536	0.220004	0.172852	-0.387345	-0.810106	-0.751039	-0.372449	0.569324	-0.417702
	SLC6A20	0.764197	0.202088	0.465296	-0.963655	0.730059	0.793959	0.87717	-0.937491	-0.923764	0.149646	0.116177	-0.866736	-0.690957	0.282375	0.696587	0.103592	-0.402254	0.310133	0.762893	-0.430393	-0.805136	-0.918344	-0.729642	-0.783988	-0.897863	-0.741348	0.689609	0.846389	-0.589302	-0.501563	0.158524	0.732879	-0.877172	0.724751	0.788876	-0.20284	-0.566494	0.312666	-0.615743	-0.639682	0.572513	0.560941	0.115653	-0.794217	-0.885688	-0.826	0.908132	-0.376726
	SLC6A3	0.160501	-0.438823	0.605554	-0.285045	0.256731	-0.222483	0.537644	0.0248084	0.00859709	0.91164	0.478077	-0.286371	-0.0329822	0.885164	0.301596	-0.698382	-0.58836	-0.218296	-0.0146123	-0.248233	-0.420082	-0.448177	-0.499116	-0.320347	-0.356013	-0.744304	0.0635353	0.446215	-0.848861	0.331503	0.535608	0.227773	-0.536365	0.272157	0.181177	0.333955	-0.283543	0.606164	-0.0505133	-0.586097	-0.659925	0.059252	0.0539765	-0.432055	-0.458374	0.0789182	0.239815	-0.444235
	SLC6A4	0.762162	0.360742	0.84067	-0.914734	0.800496	0.530394	0.833679	-0.759106	-0.732232	0.483452	0.507886	-0.722399	-0.612365	0.661277	0.879745	0.110744	-0.609705	-0.0602608	0.745547	-0.747979	-0.916606	-0.777964	-0.628261	-0.513365	-0.753897	-0.75119	0.760194	0.950582	-0.734946	-0.107187	0.276919	0.915536	-0.933208	0.550765	0.557688	-0.412773	-0.690705	0.536109	-0.288165	-0.83057	0.32282	0.16813	0.0390502	-0.922962	-0.919183	-0.668487	0.674066	-0.660858
	SLC6A5	0.814931	0.124316	0.590471	-0.744943	0.822639	0.325653	0.756803	-0.604871	-0.50124	0.562576	0.349973	-0.600937	-0.506297	0.715757	0.586194	-0.405786	-0.515516	0.168163	0.762126	-0.490216	-0.772567	-0.754544	-0.627557	-0.45401	-0.835162	-0.723453	0.731646	0.883814	-0.713924	-0.00595938	0.28202	0.717651	-0.898011	0.757818	0.759615	-0.00801022	-0.622967	0.776144	-0.0744955	-0.898054	0.0023612	0.376877	0.419563	-0.73176	-0.870143	-0.542211	0.733175	-0.526788
	SLC6A6	-0.13542	-0.597033	-0.352698	0.216591	-0.380277	0.31667	-0.493192	0.0457945	-0.0910598	-0.65806	-0.412508	0.540159	0.748355	-0.566976	-0.0854825	-0.126428	-0.168466	-0.322963	-0.268739	0.16214	0.150084	0.0431189	-0.233775	0.0809991	0.0777173	0.109967	-0.60694	-0.363647	0.168907	-0.0495833	-0.369215	-0.272316	0.385492	-0.467202	-0.408972	-0.187542	-0.145735	-0.64566	-0.502348	0.581283	0.130258	0.492385	-0.635234	0.145031	0.255338	0.244406	-0.139397	0.87854
	SLC6A7	-0.450027	-0.0899159	-0.734329	0.365333	-0.315811	0.0944301	-0.428366	0.120755	0.0708514	-0.728003	-0.87714	0.0567462	0.0455896	-0.921308	-0.569968	0.454461	0.579848	0.341016	-0.266173	0.733864	0.54399	0.319087	0.315267	0.132155	0.323575	0.550193	-0.457765	-0.548531	0.708216	-0.714341	-0.0411936	-0.515676	0.598361	-0.298483	-0.157992	0.166083	0.575085	-0.842359	-0.323399	0.556041	0.360686	0.218285	-0.158985	0.58224	0.488242	0.195363	-0.0264697	0.653351
	SLC6A8	-0.349136	0.325616	-0.625787	0.553582	-0.467946	-0.0481648	-0.781675	0.27908	0.285334	-0.848336	-0.371783	0.604866	0.321407	-0.826201	-0.423629	0.558845	0.577937	0.00167938	-0.222073	0.259172	0.588442	0.693313	0.6541	0.565323	0.602595	0.879457	-0.266914	-0.646613	0.90253	-0.0244258	-0.58402	-0.391465	0.740002	-0.50658	-0.460641	-0.31098	0.348659	-0.599776	0.27247	0.727157	0.387622	-0.256856	-0.130387	0.58824	0.675083	0.195528	-0.551103	0.507475
	SLC6A9	0.756765	0.379095	0.128665	-0.748763	0.347281	0.757869	0.640604	-0.839242	-0.772543	-0.151186	0.348959	-0.474904	-0.517369	0.104458	0.533384	0.0199303	-0.0969008	0.464246	0.665063	-0.504928	-0.53141	-0.651877	-0.426655	-0.730811	-0.707092	-0.44605	0.789588	0.55301	-0.304531	-0.0732452	-0.531516	0.510951	-0.667498	0.796761	0.766722	-0.222437	-0.541724	0.496575	-0.239931	-0.217704	0.676545	0.393438	0.390622	-0.560625	-0.580699	-0.967199	0.530308	-0.366996
	SLC7A11	-0.526844	0.124116	-0.546436	0.786118	-0.750719	-0.495176	-0.799526	0.655597	0.677359	-0.422569	0.059269	0.852015	0.543578	-0.415498	-0.544811	0.0793923	0.52941	-0.124857	-0.547468	0.199768	0.734473	0.852761	0.767981	0.61456	0.787435	0.794899	-0.366425	-0.786466	0.695298	0.567818	-0.629615	-0.602606	0.777695	-0.505939	-0.597639	-0.0195651	0.408476	-0.189673	0.660737	0.768999	-0.163114	-0.555477	0.0443311	0.695574	0.833034	0.41793	-0.900193	0.266685
	SOD3	0.768362	0.118033	0.892394	-0.830056	0.787181	0.388711	0.774905	-0.620543	-0.593297	0.639943	0.56607	-0.563889	-0.393188	0.833066	0.853481	-0.225947	-0.771599	-0.199011	0.676093	-0.752955	-0.929745	-0.784508	-0.723535	-0.438911	-0.773559	-0.843669	0.646196	0.950095	-0.87964	0.102716	0.335687	0.872073	-0.940573	0.514442	0.497355	-0.303605	-0.773759	0.660231	-0.215829	-0.889476	0.0303432	0.228288	0.0307395	-0.927387	-0.927634	-0.49692	0.626323	-0.591485
	SQSTM1	0.510386	0.14228	0.688272	-0.294731	0.47521	-0.145929	0.289731	-0.0847696	0.00406881	0.665077	0.695067	0.00698847	-0.0237075	0.858415	0.499951	-0.448297	-0.559675	-0.348176	0.395318	-0.660762	-0.530239	-0.24421	-0.262117	0.0868893	-0.323281	-0.413067	0.468893	0.569135	-0.581172	0.6374	0.132617	0.555749	-0.543489	0.254203	0.164146	-0.200813	-0.573884	0.797987	0.424205	-0.660749	-0.38244	-0.167092	0.214121	-0.526086	-0.49032	-0.0969211	0.0765045	-0.53364
	SRXN1	-0.686879	-0.0564856	-0.783985	0.916331	-0.636724	-0.718084	-0.751358	0.795753	0.857975	-0.285337	-0.385389	0.611372	0.349167	-0.482919	-0.924924	-0.0829167	0.753269	0.21966	-0.595685	0.713803	0.92401	0.861101	0.821155	0.614691	0.768536	0.838239	-0.489635	-0.851819	0.786256	0.178814	-0.196641	-0.834214	0.848346	-0.369051	-0.393691	0.483985	0.768267	-0.248059	0.637433	0.611878	-0.390329	-0.389119	0.315336	0.947624	0.878726	0.606795	-0.671379	0.355278
	TGFA	-0.0183558	0.0645905	0.521107	0.211035	0.205952	-0.606107	-0.159414	0.435282	0.490227	0.639748	0.43894	0.293235	0.217425	0.659636	0.114038	-0.265103	-0.344497	-0.561439	-0.0271985	-0.30994	-0.112103	0.25999	0.146823	0.577958	0.210304	0.00742045	0.0103411	0.148263	-0.231237	0.614181	0.387381	0.200462	-0.0434336	-0.267523	-0.331804	-0.113085	-0.136081	0.407065	0.618143	-0.431797	-0.667668	-0.507859	4.76836e-05	-0.0947653	-0.0394962	0.460696	-0.312413	-0.323013
	TGFB1	0.127461	0.468109	-0.457946	-0.0505636	0.189701	-0.0209331	0.234194	-0.173379	-0.00287929	-0.0920209	-0.283183	-0.445644	-0.701201	-0.204346	-0.382994	0.105041	0.670528	0.910846	0.312507	0.392725	0.220204	0.0102227	0.321096	-0.191644	-0.133913	0.239066	0.484587	0.0169904	0.364893	-0.412383	-0.0553933	-0.12394	-0.0695712	0.640294	0.675808	0.454577	0.388618	0.280951	0.291213	-0.130524	0.258175	0.0453567	0.884448	0.272875	0.00752666	-0.386796	0.300685	-0.268748
	TGFB2	0.257936	-0.122984	0.816126	-0.219095	0.376681	-0.271232	0.27768	0.080388	0.0866733	0.831976	0.643923	-0.0115648	0.107572	0.923556	0.487798	-0.444544	-0.707033	-0.582214	0.130851	-0.565024	-0.507078	-0.231037	-0.336186	0.103448	-0.202398	-0.518649	0.158791	0.498138	-0.71443	0.571915	0.441288	0.464812	-0.465362	-0.00193954	-0.0855556	-0.138726	-0.471179	0.584744	0.225904	-0.643674	-0.588134	-0.215641	-0.109528	-0.514981	-0.438453	0.165852	0.0213621	-0.467307
	TGFBR2	0.213818	0.424271	-0.391874	0.00681564	-0.0446825	-0.0809984	0.16596	-0.0879845	0.0908122	-0.0342505	0.183563	-0.098499	-0.413414	0.00837716	-0.269294	-0.198875	0.545583	0.733275	0.220676	0.0781408	0.208273	0.0667631	0.324031	-0.195117	-0.0914251	0.181411	0.542732	-0.0366021	0.229376	0.187331	-0.487446	-0.136723	-0.0938114	0.659673	0.57666	0.36708	0.157508	0.609144	0.548644	0.0288226	0.110696	-0.0932264	0.934516	0.210876	0.069286	-0.436798	0.00117917	-0.371713
	TXN	-0.841903	-0.0564733	-0.718069	0.925899	-0.896202	-0.678565	-0.753144	0.82699	0.821491	-0.319866	-0.173843	0.680031	0.43784	-0.502506	-0.830243	0.074416	0.729882	0.0645123	-0.811897	0.582982	0.958921	0.913088	0.857674	0.522337	0.91623	0.814315	-0.591931	-0.966071	0.750586	0.31176	-0.352634	-0.887257	0.915403	-0.526214	-0.603092	0.351289	0.77727	-0.349808	0.54891	0.842106	-0.316521	-0.566904	0.0806628	0.92496	0.986134	0.584645	-0.878126	0.291226
	TXNRD1	-0.730062	0.151957	-0.525949	0.920386	-0.6294	-0.818061	-0.782208	0.865938	0.915843	-0.154205	-0.122491	0.67081	0.349494	-0.32319	-0.757797	0.130011	0.658177	-0.0436071	-0.622892	0.468615	0.854707	0.978987	0.934289	0.776538	0.916781	0.878842	-0.437942	-0.806886	0.75295	0.367439	-0.15881	-0.691116	0.84316	-0.547712	-0.603389	0.229369	0.713074	-0.215651	0.789445	0.559174	-0.407103	-0.716152	0.168052	0.852567	0.884649	0.657526	-0.856653	0.150042
	UGT1A1	0.717813	0.0417437	0.699798	-0.859629	0.8489	0.440452	0.878756	-0.688049	-0.653559	0.586563	0.246087	-0.808067	-0.58984	0.670609	0.677144	-0.208961	-0.603427	0.100543	0.695874	-0.447615	-0.853136	-0.874709	-0.754439	-0.589587	-0.861535	-0.853179	0.614759	0.932227	-0.807435	-0.272151	0.508591	0.758751	-0.936679	0.660178	0.698345	-0.0492479	-0.579142	0.539956	-0.39524	-0.919662	0.0947556	0.42972	0.157139	-0.821801	-0.941551	-0.533595	0.855795	-0.506757
	UGT1A6	0.71287	-0.0933172	0.847029	-0.818155	0.790784	0.57061	0.618199	-0.665526	-0.7115	0.39012	0.258507	-0.492926	-0.189158	0.576917	0.879635	-0.106345	-0.899743	-0.378732	0.638237	-0.656526	-0.954249	-0.823505	-0.874492	-0.377333	-0.779341	-0.825353	0.382221	0.895439	-0.822264	-0.146524	0.418089	0.864069	-0.821516	0.258627	0.318621	-0.454286	-0.819859	0.248	-0.561847	-0.781971	0.150169	0.464205	-0.35432	-0.935864	-0.913125	-0.366804	0.703951	-0.21443
[truncated: 82 more columns]

## Sheet: Table S9 CORRELATION BASAL
	PVALUE
		ABCC2	ABCC3	ABCC4	ABCC5	ADH7	AGER	ALDH3A1	BLVRB	CBR1	CBR3	CES2	CES3	CES4A	CES5A	CYP2A6	CYP4A11	DNAJB1	EGR1	EPHA2	EPHA3	FGF13	FTH1	FTL	G6PD	GCLC	GCLM	GGT1	GPX2	GPX3	GSR	GSTA1	GSTA3	GSTA4	GSTM1	GSTM2	GSTM3	GSTM4	GSTM5	GSTP1	GSTT2	HBEGF	HGF	HMOX1	HSP90AA1	HSP90AB1	KEAP1	MAFF	MAFG
	ABCC2		0.573738	0.0751483	0.0829101	0.0934685	0.894459	0.140503	0.967324	0.0699448	0.453213	0.984174	0.367085	0.805263	0.025286	0.024191	0.135901	0.273053	0.269241	0.960548	0.167985	0.0664454	0.0600122	0.272234	0.294407	0.0235151	0.222181	0.0327844	0.0128932	0.205015	0.314899	0.2922	0.00749519	0.0203671	0.0163783	0.0247114	0.0494534	0.248934	0.027373	0.684137	0.372308	0.867975	0.165269	0.601995	0.0468992	0.117935	0.0746596	0.364635	0.845516
	ABCC3	0.573738		0.741289	0.411186	0.540358	0.581317	0.755559	0.658799	0.663929	0.458374	0.284165	0.518913	0.472547	0.776571	0.407409	0.757638	0.652777	0.640901	0.0716263	0.349639	0.159385	0.602078	0.908329	0.642998	0.338293	0.331693	0.760099	0.598797	0.332563	0.0962215	0.44291	0.662107	0.27639	0.753629	0.776827	0.291278	0.161935	0.184639	0.122007	0.582422	0.63086	0.252154	0.645844	0.443069	0.215915	0.951041	0.179262	0.67613
	ABCC4	0.0751483	0.741289		0.160157	0.243688	0.537124	0.0363895	0.580086	0.0442777	0.12108	0.832688	0.173547	0.125436	0.000491265	0.0129008	0.00465887	0.0045334	0.0261036	0.725546	0.231101	0.0826447	0.0163962	0.491071	0.977754	0.0189353	0.0654145	0.184396	0.00470922	0.067772	0.294974	0.0596944	0.01369	0.0529565	0.0661226	0.00841618	0.00202654	0.204987	0.33165	0.646749	0.762312	0.338155	0.908363	0.363921	0.0098712	0.0159642	0.0132241	0.285317	0.443805
	ABCC5	0.0829101	0.411186	0.160157		0.00647605	0.263923	0.0201207	0.88019	0.460419	0.0442945	0.957065	0.011423	0.585155	0.142078	0.146583	0.403114	0.381974	0.11687	0.24107	0.409422	0.00623127	0.00528854	0.0434394	0.630875	0.0381412	0.00697617	0.218898	0.0441324	0.160374	0.879235	0.0131278	0.111593	0.00339575	0.155095	0.154507	0.105845	0.0488731	0.0676994	0.904171	0.256326	0.36322	0.120437	0.424231	0.00568528	0.0216777	0.310761	0.117951	0.725379
	ADH7	0.0934685	0.540358	0.243688	0.00647605		0.599014	0.0989086	0.812732	0.292745	0.286249	0.481209	0.0268449	0.825803	0.147998	0.374766	0.302453	0.380766	0.393163	0.22358	0.614054	0.0915597	0.0123887	0.0927641	0.53843	0.0201257	0.0709725	0.131561	0.113177	0.605255	0.95066	0.03925	0.118048	0.0537526	0.0737121	0.0737491	0.18714	0.227588	0.143034	0.614872	0.506828	0.563316	0.0378524	0.264688	0.0311202	0.0971797	0.244286	0.30128	0.3659
	AGER	0.894459	0.581317	0.537124	0.263923	0.599014		0.61881	0.636722	0.168473	0.276729	0.297183	0.400525	0.756293	0.464206	0.909111	0.168202	0.317158	0.73718	0.454327	0.908669	0.374284	0.81298	0.213774	0.838122	0.782607	0.406506	0.671533	0.944158	0.593145	0.47798	0.600175	0.629009	0.491309	0.568435	0.372821	0.712774	0.309829	0.508516	0.593637	0.212178	0.00562379	0.454578	0.224516	0.774675	0.742633	0.296901	0.409649	0.613985
	ALDH3A1	0.140503	0.755559	0.0363895	0.0201207	0.0989086	0.61881		0.336991	0.220067	0.0397864	0.755124	0.0855678	0.522714	0.0368572	0.0533213	0.152253	0.0853678	0.0808983	0.640241	0.137839	0.0421318	0.0112709	0.331861	0.775232	0.0521166	0.0290483	0.117924	0.00577226	0.0633813	0.537739	0.00871918	0.0318293	0.0127819	0.328591	0.104004	0.0369075	0.227543	0.132878	0.524641	0.526826	0.855719	0.675402	0.964448	0.00324552	0.0280107	0.0619538	0.428769	0.44952
	BLVRB	0.967324	0.658799	0.580086	0.88019	0.812732	0.636722	0.336991		0.208347	0.946086	0.296051	0.92375	0.812514	0.46987	0.61838	0.321898	0.54092	0.799718	0.900879	0.0865236	0.926215	0.757612	0.191914	0.0224904	0.480597	0.923923	0.205163	0.464305	0.733745	0.569108	0.432755	0.346557	0.713902	0.65523	0.581191	0.388935	0.559318	0.518663	0.567424	0.098872	0.627172	0.776506	0.85492	0.567542	0.6892	0.221567	0.37985	0.273521
	CBR1	0.0699448	0.663929	0.0442777	0.460419	0.292745	0.168473	0.220067	0.208347		0.837532	0.34162	0.689765	0.686384	0.00878419	0.0891378	0.00289434	0.0836401	0.560171	0.996088	0.0893944	0.398483	0.169647	0.824312	0.837411	0.0244479	0.522582	0.0162385	0.0455232	0.452399	0.529631	0.314517	0.00630707	0.220266	0.111226	0.00672406	0.0282789	0.839761	0.22272	0.774151	0.54784	0.274669	0.632839	0.779574	0.129144	0.224056	0.00241884	0.964627	0.506156
	CBR3	0.453213	0.458374	0.12108	0.0442945	0.286249	0.276729	0.0397864	0.946086	0.837532		0.445183	0.0239414	0.10111	0.263612	0.141308	0.478731	0.278772	0.00471286	0.237797	0.571563	0.0167833	0.0515199	0.141879	0.88972	0.233508	0.0016679	0.851128	0.125471	0.0234775	0.902463	0.0198622	0.372621	0.047208	0.504675	0.440282	0.122443	0.0149179	0.412261	0.901541	0.34124	0.739397	0.843513	0.666022	0.0350626	0.0125201	0.547449	0.0440067	0.788573
	CES2	0.984174	0.284165	0.832688	0.957065	0.481209	0.297183	0.755124	0.296051	0.34162	0.445183		0.954402	0.464524	0.582215	0.599877	0.412428	0.385784	0.446895	0.758437	0.962498	0.431852	0.73265	0.668816	0.728235	0.622337	0.691026	0.31232	0.877202	0.244173	0.703441	0.747538	0.585549	0.71056	0.753527	0.391258	0.977128	0.18976	0.74353	0.0309098	0.452525	0.448745	0.946413	0.830049	0.894637	0.721694	0.272228	0.180245	0.862852
	CES3	0.367085	0.518913	0.173547	0.011423	0.0268449	0.400525	0.0855678	0.92375	0.689765	0.0239414	0.954402		0.196692	0.239885	0.395473	0.387963	0.271186	0.0648053	0.0673499	0.981733	0.0463735	0.00912382	0.0379132	0.755689	0.0881949	0.00210578	0.677289	0.189762	0.312994	0.959103	0.00513048	0.358271	0.077937	0.189089	0.213699	0.187294	0.0389422	0.484205	0.52768	0.399626	0.751552	0.310084	0.851206	0.0263683	0.0227785	0.497281	0.0514864	0.431358
	CES4A	0.805263	0.472547	0.125436	0.585155	0.825803	0.756293	0.522714	0.812514	0.686384	0.10111	0.464524	0.196692		0.336386	0.324371	0.247436	0.20419	0.0278634	0.238674	0.938986	0.257637	0.275004	0.559445	0.850654	0.385095	0.114509	0.632958	0.454153	0.187859	0.956029	0.232602	0.687268	0.458834	0.405419	0.41904	0.179244	0.0950861	0.826553	0.945613	0.978357	0.266484	0.67595	0.0957169	0.277665	0.085984	0.6575	0.0587967	0.951354
	CES5A	0.025286	0.776571	0.000491265	0.142078	0.147998	0.464206	0.0368572	0.46987	0.00878419	0.263612	0.582215	0.239885	0.336386		0.0158679	0.00213086	0.0100303	0.108043	0.849292	0.1523	0.111461	0.0162055	0.542495	0.884239	0.00570256	0.126346	0.0493509	0.00155404	0.144365	0.273408	0.0838944	0.000906853	0.0462874	0.0370334	0.000672573	0.00292184	0.34042	0.200284	0.636238	0.815857	0.414366	0.662332	0.633694	0.0105287	0.0390238	0.0013505	0.462225	0.497314
	CYP2A6	0.024191	0.407409	0.0129008	0.146583	0.374766	0.909111	0.0533213	0.61838	0.0891378	0.141308	0.599877	0.395473	0.324371	0.0158679		0.0807803	0.145856	0.0574136	0.912282	0.0431755	0.0266283	0.0797399	0.556524	0.905972	0.0541947	0.113328	0.131003	0.00263572	0.00647565	0.404654	0.179492	0.0124108	0.0122575	0.157936	0.0756292	0.00383015	0.141287	0.0612035	0.607836	0.598505	0.824285	0.715039	0.671271	0.0264669	0.0300734	0.0653567	0.265541	0.262036
	CYP4A11	0.135901	0.757638	0.00465887	0.403114	0.302453	0.168202	0.152253	0.321898	0.00289434	0.478731	0.412428	0.387963	0.247436	0.00213086	0.0807803		0.00884723	0.226813	0.771296	0.235245	0.31296	0.078163	0.955887	0.799738	0.0201268	0.273803	0.113187	0.0387267	0.320044	0.448123	0.153202	0.0183528	0.211492	0.0823559	0.00287872	0.01121	0.575623	0.463048	0.518228	0.653254	0.123753	0.904257	0.381975	0.0679153	0.0970021	0.00333346	0.64227	0.53608
	DNAJB1	0.273053	0.652777	0.0045334	0.381974	0.380766	0.317158	0.0853678	0.54092	0.0836401	0.278772	0.385784	0.271186	0.20419	0.0100303	0.145856	0.00884723		0.100542	0.990924	0.5076	0.389028	0.0631164	0.666263	0.917422	0.102513	0.212711	0.292066	0.0580854	0.302207	0.160762	0.123786	0.0693113	0.281099	0.150925	0.0247021	0.0626782	0.585745	0.812656	0.183458	0.886186	0.147637	0.700817	0.215173	0.076388	0.134749	0.0137515	0.661944	0.424564
	EGR1	0.269241	0.640901	0.0261036	0.11687	0.393163	0.73718	0.0808983	0.799718	0.560171	0.00471286	0.446895	0.0648053	0.0278634	0.108043	0.0574136	0.226813	0.100542		0.46231	0.621796	0.0304785	0.0442831	0.158045	0.784913	0.176513	0.00998678	0.809558	0.0758851	0.017951	0.453972	0.0683114	0.244962	0.0641837	0.215616	0.221065	0.0600558	0.0188117	0.52873	0.927648	0.299599	0.770757	0.99086	0.345064	0.0363482	0.0117633	0.342003	0.034465	0.662644
	EPHA2	0.960548	0.0716263	0.725546	0.24107	0.22358	0.454327	0.640241	0.900879	0.996088	0.237797	0.758437	0.0673499	0.238674	0.849292	0.912282	0.771296	0.990924	0.46231		0.85948	0.232126	0.308486	0.407309	0.728799	0.322631	0.119666	0.840714	0.804181	0.69606	0.10031	0.133809	0.964033	0.419869	0.64193	0.709436	0.476245	0.124122	0.702325	0.906208	0.765992	0.758728	0.272454	0.732275	0.342805	0.165231	0.835523	0.09244	0.16729
	EPHA3	0.167985	0.349639	0.231101	0.409422	0.614054	0.908669	0.137839	0.0865236	0.0893944	0.571563	0.962498	0.981733	0.938986	0.1523	0.0431755	0.235245	0.5076	0.621796	0.85948		0.24215	0.422162	0.643902	0.42284	0.201044	0.545339	0.042212	0.0647974	0.118116	0.907463	0.413009	0.0473893	0.123045	0.7262	0.302454	0.0795645	0.725681	0.0323344	0.572066	0.701112	0.957334	0.777581	0.941949	0.208353	0.285215	0.108012	0.972738	0.121747
	FGF13	0.0664454	0.159385	0.0826447	0.00623127	0.0915597	0.374284	0.0421318	0.926215	0.398483	0.0167833	0.431852	0.0463735	0.257637	0.111461	0.0266283	0.31296	0.389028	0.0304785	0.232126	0.24215		0.0193152	0.118656	0.747063	0.0420985	0.00357787	0.329355	0.027009	0.0181748	0.941118	0.0341784	0.102596	0.000443444	0.16447	0.177056	0.0277791	0.00442911	0.0476354	0.589102	0.351739	0.556982	0.25173	0.804423	0.00643561	0.00219123	0.338969	0.0277489	0.961955
	FTH1	0.0600122	0.602078	0.0163962	0.00528854	0.0123887	0.81298	0.0112709	0.757612	0.169647	0.0515199	0.73265	0.00912382	0.275004	0.0162055	0.0797399	0.078163	0.0631164	0.0442831	0.308486	0.422162	0.0193152		0.103945	0.712209	0.00455599	0.00527227	0.171166	0.0107224	0.154119	0.565812	0.00359963	0.0343351	0.00990218	0.0425717	0.017896	0.0219528	0.0817312	0.189702	0.554702	0.44162	0.971427	0.313283	0.947569	0.000186103	0.00500779	0.0793088	0.140873	0.908237
	FTL	0.272234	0.908329	0.491071	0.0434394	0.0927641	0.213774	0.331861	0.191914	0.824312	0.141879	0.668816	0.0379132	0.559445	0.542495	0.556524	0.955887	0.666263	0.158045	0.407309	0.643902	0.118656	0.103945		0.0954064	0.364413	0.0787683	0.900379	0.394132	0.490748	0.576478	0.237921	0.616855	0.16298	0.161413	0.479309	0.598269	0.0616254	0.50954	0.923206	0.0190192	0.317368	0.199564	0.480169	0.189236	0.222909	0.930725	0.0660434	0.29898
	G6PD	0.294407	0.642998	0.977754	0.630875	0.53843	0.838122	0.775232	0.0224904	0.837411	0.88972	0.728235	0.755689	0.850654	0.884239	0.905972	0.799738	0.917422	0.784913	0.728799	0.42284	0.747063	0.712209	0.0954064		0.858152	0.900827	0.976168	0.896523	0.837636	0.256049	0.707918	0.895786	0.747452	0.164685	0.692567	0.833404	0.567015	0.815942	0.68245	0.0507287	0.568865	0.287216	0.442482	0.913697	0.969474	0.853727	0.476154	0.317267
	GCLC	0.0235151	0.338293	0.0189353	0.0381412	0.0201257	0.782607	0.0521166	0.480597	0.0244479	0.233508	0.622337	0.0881949	0.385095	0.00570256	0.0541947	0.0201268	0.102513	0.176513	0.322631	0.201044	0.0420985	0.00455599	0.364413	0.858152		0.0552368	0.0484362	0.00925635	0.22622	0.77213	0.0290035	0.00669587	0.0177388	0.0249637	0.00225144	0.00486329	0.183239	0.0907219	0.823076	0.903221	0.764064	0.203314	0.856373	0.00350282	0.0137699	0.030672	0.260857	0.940228
	GCLM	0.222181	0.331693	0.0654145	0.00697617	0.0709725	0.406506	0.0290483	0.923923	0.522582	0.0016679	0.691026	0.00210578	0.114509	0.126346	0.113328	0.273803	0.212711	0.00998678	0.119666	0.545339	0.00357787	0.00527227	0.0787683	0.900827	0.0552368		0.548772	0.0615588	0.0591407	0.949005	0.00280739	0.195511	0.013545	0.196744	0.177141	0.0516834	0.00713145	0.26011	0.859296	0.396741	0.787063	0.428351	0.929708	0.0046169	0.000929816	0.358634	0.0234265	0.867203
	GGT1	0.0327844	0.760099	0.184396	0.218898	0.131561	0.671533	0.117924	0.205163	0.0162385	0.851128	0.31232	0.677289	0.632958	0.0493509	0.131003	0.113187	0.292066	0.809558	0.840714	0.042212	0.329355	0.171166	0.900379	0.976168	0.0484362	0.548772		0.0385234	0.508287	0.54381	0.31889	0.00525747	0.119206	0.208625	0.0470705	0.110645	0.913973	0.0409797	0.843684	0.960041	0.989948	0.298531	0.493128	0.123644	0.341082	0.0175567	0.838057	0.56724
	GPX2	0.0128932	0.598797	0.00470922	0.0441324	0.113177	0.944158	0.00577226	0.464305	0.0455232	0.125471	0.877202	0.189762	0.454153	0.00155404	0.00263572	0.0387267	0.0580854	0.0758851	0.804181	0.0647974	0.027009	0.0107224	0.394132	0.896523	0.00925635	0.0615588	0.0385234		0.0427408	0.358015	0.0517939	0.000639788	0.00407176	0.0889853	0.0156726	0.00267427	0.197664	0.0554293	0.889274	0.566632	0.874897	0.524246	0.902019	0.00201112	0.0186073	0.0129038	0.358238	0.419784
	GPX3	0.205015	0.332563	0.067772	0.160374	0.605255	0.593145	0.0633813	0.733745	0.452399	0.0234775	0.244173	0.312994	0.187859	0.144365	0.00647565	0.320044	0.302207	0.017951	0.69606	0.118116	0.0181748	0.154119	0.490748	0.837636	0.22622	0.0591407	0.508287	0.0427408		0.667595	0.155823	0.156255	0.0280973	0.498208	0.368838	0.0377542	0.0554865	0.157304	0.527763	0.494063	0.914144	0.998433	0.52712	0.0613654	0.029081	0.323714	0.139721	0.239679
	GSR	0.314899	0.0962215	0.294974	0.879235	0.95066	0.47798	0.537739	0.569108	0.529631	0.902463	0.703441	0.959103	0.956029	0.273408	0.404654	0.448123	0.160762	0.453972	0.10031	0.907463	0.941118	0.565812	0.576478	0.256049	0.77213	0.949005	0.54381	0.358015	0.667595		0.957971	0.354624	0.725053	0.317937	0.352193	0.679226	0.914552	0.987188	0.503899	0.205928	0.542791	0.593737	0.512299	0.63772	0.917412	0.256839	0.848495	0.354673
	GSTA1	0.2922	0.44291	0.0596944	0.0131278	0.03925	0.600175	0.00871918	0.432755	0.314517	0.0198622	0.747538	0.00513048	0.232602	0.0838944	0.179492	0.153202	0.123786	0.0683114	0.133809	0.413009	0.0341784	0.00359963	0.237921	0.707918	0.0290035	0.00280739	0.31889	0.0517939	0.155823	0.957971		0.125815	0.0327699	0.271279	0.110765	0.0457799	0.103406	0.286074	0.460391	0.762533	0.971591	0.485177	0.959633	0.0032474	0.00590089	0.176512	0.178972	0.962741
	GSTA3	0.00749519	0.662107	0.01369	0.111593	0.118048	0.629009	0.0318293	0.346557	0.00630707	0.372621	0.585549	0.358271	0.687268	0.000906853	0.0124108	0.0183528	0.0693113	0.244962	0.964033	0.0473893	0.102596	0.0343351	0.616855	0.895786	0.00669587	0.195511	0.00525747	0.000639788	0.156255	0.354624	0.125815		0.0257741	0.06937	0.00474366	0.00732656	0.430827	0.0547244	0.850798	0.814398	0.724956	0.451768	0.980269	0.0160434	0.0735173	0.00204111	0.626221	0.451339
	GSTA4	0.0203671	0.27639	0.0529565	0.00339575	0.0537526	0.491309	0.0127819	0.713902	0.220266	0.047208	0.71056	0.077937	0.458834	0.0462874	0.0122575	0.211492	0.281099	0.0641837	0.419869	0.123045	0.000443444	0.00990218	0.16298	0.747452	0.0177388	0.013545	0.119206	0.00407176	0.0280973	0.725053	0.0327699	0.0257741		0.125296	0.089398	0.0158682	0.039858	0.0155605	0.746055	0.365868	0.579994	0.228318	0.696648	0.00170383	0.00627147	0.155402	0.120295	0.789253
	GSTM1	0.0163783	0.753629	0.0661226	0.155095	0.0737121	0.568435	0.328591	0.65523	0.111226	0.504675	0.753527	0.189089	0.405419	0.0370334	0.157936	0.0823559	0.150925	0.215616	0.64193	0.7262	0.16447	0.0425717	0.161413	0.164685	0.0249637	0.196744	0.208625	0.0889853	0.498208	0.317937	0.271279	0.06937	0.125296		0.00863801	0.0985559	0.226184	0.32121	0.911519	0.44006	0.662143	0.202287	0.893565	0.081403	0.125592	0.130454	0.217444	0.605762
	GSTM2	0.0247114	0.776827	0.00841618	0.154507	0.0737491	0.372821	0.104004	0.581191	0.00672406	0.440282	0.391258	0.213699	0.41904	0.000672573	0.0756292	0.00287872	0.0247021	0.221065	0.709436	0.302454	0.177056	0.017896	0.479309	0.692567	0.00225144	0.177141	0.0470705	0.0156726	0.368838	0.352193	0.110765	0.00474366	0.089398	0.00863801		0.0161556	0.411211	0.252785	0.5642	0.889243	0.401848	0.419671	0.853572	0.024424	0.0723888	0.00505446	0.483634	0.889317
	GSTM3	0.0494534	0.291278	0.00202654	0.105845	0.18714	0.712774	0.0369075	0.388935	0.0282789	0.122443	0.977128	0.187294	0.179244	0.00292184	0.00383015	0.01121	0.0626782	0.0600558	0.476245	0.0795645	0.0277791	0.0219528	0.598269	0.833404	0.00486329	0.0516834	0.110645	0.00267427	0.0377542	0.679226	0.0457799	0.00732656	0.0158682	0.0985559	0.0161556		0.138036	0.113051	0.955085	0.983555	0.556498	0.604719	0.621656	0.00531792	0.00453203	0.0269758	0.22753	0.505745
	GSTM4	0.248934	0.161935	0.204987	0.0488731	0.227588	0.309829	0.227543	0.559318	0.839761	0.0149179	0.18976	0.0389422	0.0950861	0.34042	0.141287	0.575623	0.585745	0.0188117	0.124122	0.725681	0.00442911	0.0817312	0.0616254	0.567015	0.183239	0.00713145	0.913973	0.197664	0.0554865	0.914552	0.103406	0.430827	0.039858	0.226184	0.411211	0.138036		0.274018	0.49082	0.271365	0.60157	0.352885	0.999173	0.0704229	0.0150514	0.794024	0.000181501	0.692475
	GSTM5	0.027373	0.184639	0.33165	0.0676994	0.143034	0.508516	0.132878	0.518663	0.22272	0.412261	0.74353	0.484205	0.826553	0.200284	0.0612035	0.463048	0.812656	0.52873	0.702325	0.0323344	0.0476354	0.189702	0.50954	0.815942	0.0907219	0.26011	0.0409797	0.0554293	0.157304	0.987188	0.286074	0.0547244	0.0155605	0.32121	0.252785	0.113051	0.274018		0.350451	0.630956	0.316101	0.107783	0.261111	0.0980433	0.165115	0.273681	0.478728	0.753463
	GSTP1	0.684137	0.122007	0.646749	0.904171	0.614872	0.593637	0.524641	0.567424	0.774151	0.901541	0.0309098	0.52768	0.945613	0.636238	0.607836	0.518228	0.183458	0.927648	0.906208	0.572066	0.589102	0.554702	0.923206	0.68245	0.823076	0.859296	0.843684	0.889274	0.527763	0.503899	0.460391	0.850798	0.746055	0.911519	0.5642	0.955085	0.49082	0.350451		0.871984	0.401532	0.538611	0.608647	0.747974	0.980307	0.429147	0.49355	0.990946
	GSTT2	0.372308	0.582422	0.762312	0.256326	0.506828	0.212178	0.526826	0.098872	0.54784	0.34124	0.452525	0.399626	0.978357	0.815857	0.598505	0.653254	0.886186	0.299599	0.765992	0.701112	0.351739	0.44162	0.0190192	0.0507287	0.903221	0.396741	0.960041	0.566632	0.494063	0.205928	0.762533	0.814398	0.365868	0.44006	0.889243	0.983555	0.271365	0.630956	0.871984		0.237053	0.575986	0.593208	0.531326	0.653145	0.885977	0.318453	0.806144
	HBEGF	0.867975	0.63086	0.338155	0.36322	0.563316	0.00562379	0.855719	0.627172	0.274669	0.739397	0.448745	0.751552	0.266484	0.414366	0.824285	0.123753	0.147637	0.770757	0.758728	0.957334	0.556982	0.971427	0.317368	0.568865	0.764064	0.787063	0.989948	0.874897	0.914144	0.542791	0.971591	0.724956	0.579994	0.662143	0.401848	0.556498	0.60157	0.316101	0.401532	0.237053		0.208788	0.0295246	0.989865	0.915042	0.328249	0.737418	0.529658
	HGF	0.165269	0.252154	0.908363	0.120437	0.0378524	0.454578	0.675402	0.776506	0.632839	0.843513	0.946413	0.310084	0.67595	0.662332	0.715039	0.904257	0.700817	0.99086	0.272454	0.777581	0.25173	0.313283	0.199564	0.287216	0.203314	0.428351	0.298531	0.524246	0.998433	0.593737	0.485177	0.451768	0.228318	0.202287	0.419671	0.604719	0.352885	0.107783	0.538611	0.575986	0.208788		0.0248327	0.367958	0.457213	0.851021	0.379647	0.125612
	HMOX1	0.601995	0.645844	0.363921	0.424231	0.264688	0.224516	0.964448	0.85492	0.779574	0.666022	0.830049	0.851206	0.0957169	0.633694	0.671271	0.381975	0.215173	0.345064	0.732275	0.941949	0.804423	0.947569	0.480169	0.442482	0.856373	0.929708	0.493128	0.902019	0.52712	0.512299	0.959633	0.980269	0.696648	0.893565	0.853572	0.621656	0.999173	0.261111	0.608647	0.593208	0.0295246	0.0248327		0.998217	0.770689	0.6566	0.914182	0.222819
	HSP90AA1	0.0468992	0.443069	0.0098712	0.00568528	0.0311202	0.774675	0.00324552	0.567542	0.129144	0.0350626	0.894637	0.0263683	0.277665	0.0105287	0.0264669	0.0679153	0.076388	0.0363482	0.342805	0.208353	0.00643561	0.000186103	0.189236	0.913697	0.00350282	0.0046169	0.123644	0.00201112	0.0613654	0.63772	0.0032474	0.0160434	0.00170383	0.081403	0.024424	0.00531792	0.0704229	0.0980433	0.747974	0.531326	0.989865	0.367958	0.998217		0.00125373	0.0602615	0.150952	0.823399
	HSP90AB1	0.117935	0.215915	0.0159642	0.0216777	0.0971797	0.742633	0.0280107	0.6892	0.224056	0.0125201	0.721694	0.0227785	0.085984	0.0390238	0.0300734	0.0970021	0.134749	0.0117633	0.165231	0.285215	0.00219123	0.00500779	0.222909	0.969474	0.0137699	0.000929816	0.341082	0.0186073	0.029081	0.917412	0.00590089	0.0735173	0.00627147	0.125592	0.0723888	0.00453203	0.0150514	0.165115	0.980307	0.653145	0.915042	0.457213	0.770689	0.00125373		0.173974	0.0401896	0.901208
	KEAP1	0.0746596	0.951041	0.0132241	0.310761	0.244286	0.296901	0.0619538	0.221567	0.00241884	0.547449	0.272228	0.497281	0.6575	0.0013505	0.0653567	0.00333346	0.0137515	0.342003	0.835523	0.108012	0.338969	0.0793088	0.930725	0.853727	0.030672	0.358634	0.0175567	0.0129038	0.323714	0.256839	0.176512	0.00204111	0.155402	0.130454	0.00505446	0.0269758	0.794024	0.273681	0.429147	0.885977	0.328249	0.851021	0.6566	0.0602615	0.173974		0.977265	0.333565
	MAFF	0.364635	0.179262	0.285317	0.117951	0.30128	0.409649	0.428769	0.37985	0.964627	0.0440067	0.180245	0.0514864	0.0587967	0.462225	0.265541	0.64227	0.661944	0.034465	0.09244	0.972738	0.0277489	0.140873	0.0660434	0.476154	0.260857	0.0234265	0.838057	0.358238	0.139721	0.848495	0.178972	0.626221	0.120295	0.217444	0.483634	0.22753	0.000181501	0.478728	0.49355	0.318453	0.737418	0.379647	0.914182	0.150952	0.0401896	0.977265		0.485263
	MAFG	0.845516	0.67613	0.443805	0.725379	0.3659	0.613985	0.44952	0.273521	0.506156	0.788573	0.862852	0.431358	0.951354	0.497314	0.262036	0.53608	0.424564	0.662644	0.16729	0.121747	0.961955	0.908237	0.29898	0.317267	0.940228	0.867203	0.56724	0.419784	0.239679	0.354673	0.962741	0.451339	0.789253	0.605762	0.889317	0.505745	0.692475	0.753463	0.990946	0.806144	0.529658	0.125612	0.222819	0.823399	0.901208	0.333565	0.485263
	ME1	0.0857189	0.229435	0.197739	0.00181888	0.039986	0.246592	0.0158331	0.528102	0.376732	0.0672561	0.809706	0.0831391	0.748485	0.162176	0.0799247	0.428215	0.528502	0.195001	0.318207	0.125996	0.00505835	0.0332314	0.206795	0.978596	0.0518247	0.0276676	0.130552	0.0317327	0.0822567	0.916359	0.0303344	0.0801231	0.00122847	0.329182	0.228521	0.0750294	0.0870001	0.0103094	0.790767	0.460268	0.298499	0.159927	0.400467	0.0120368	0.0302229	0.287562	0.218583	0.917067
	MGST2	0.58455	0.985812	0.425376	0.588195	0.242745	0.600514	0.864155	0.920635	0.961189	0.386576	0.381434	0.962326	0.063618	0.775476	0.542888	0.599586	0.39487	0.219773	0.931694	0.922935	0.892832	0.949515	0.611779	0.38482	0.790183	0.711817	0.370814	0.873495	0.262575	0.742118	0.865098	0.885358	0.910898	0.70987	0.904012	0.58635	0.657926	0.431027	0.979101	0.763068	0.180783	0.0417575	0.00187395	0.924732	0.60775	0.90254	0.621191	0.192433
	MGST3	0.0197829	0.218431	0.0378489	0.00710617	0.0250095	0.73311	0.0572125	0.915318	0.171627	0.0756134	0.804513	0.0345919	0.265144	0.0348815	0.0342982	0.126061	0.230645	0.0577147	0.224046	0.30105	0.00165665	0.0033515	0.116947	0.578905	0.0032722	0.00882792	0.18091	0.0148854	0.0901596	0.809345	0.0290269	0.0390789	0.00165979	0.0287055	0.0354386	0.0119194	0.0212073	0.0611602	0.806106	0.463942	0.840439	0.144252	0.766935	0.00204263	0.00219087	0.167755	0.0484446	0.810839
	NFE2L2	0.683604	0.691319	0.102855	0.369015	0.225314	0.483268	0.185441	0.199537	0.147759	0.339412	0.238044	0.140349	0.209771	0.120665	0.510192	0.0399874	0.0609272	0.346425	0.220707	0.637291	0.457507	0.103417	0.918038	0.350761	0.084669	0.186897	0.42321	0.255637	0.642003	0.858875	0.0397928	0.247467	0.424054	0.378375	0.096181	0.120371	0.613016	0.88134	0.167166	0.398551	0.232785	0.932564	0.485567	0.124993	0.128603	0.120356	0.632863	0.966411
	NQO1	0.51217	0.563778	0.342568	0.120695	0.3838	0.246109	0.348766	0.250062	0.711431	0.0182179	0.208135	0.0441026	0.0972093	0.574461	0.368667	0.870372	0.58831	0.0176409	0.249321	0.745157	0.0623741	0.158992	0.0196892	0.394004	0.473821	0.026804	0.653793	0.418038	0.149883	0.802935	0.196595	0.783316	0.174394	0.346428	0.663704	0.40783	0.00392529	0.701765	0.79998	0.09791	0.611679	0.635881	0.824805	0.192886	0.0923894	0.923442	0.00312611	0.62233
[truncated: 209 more rows]
[truncated: 82 more columns]
